# Supplementary material for: Before-after, control-impact analysis of evidence for the impacts of water level on Walleye, Northern Pike and Yellow Perch in lakes of the Rainy-Namakan complex (MN, USA and ON, CA)
Source: PLoS One. 2018 Jun 7;13(6):e0198612. doi: 10.1371/journal.pone.0198612 (PMC5991717; doi:10.1371/journal.pone.0198612)
Supplement: S2 File — All data used in this paper. (XLSX) [file pone.0198612.s002.xlsx]

## Sheet: MetaData
Column names	Explanation
YEAR	Year of sampling
SAMP_STA_FULL_NAME	Station name or number
Total	Number of fish captured in the gill-net set for that station
BA	Whether the sample was collected before (0) or after (1) the change in water level management that occurred in 2000
CI	Whether the sample was from a lake that was (1) or was not (0) impacted by the water level management change

## Sheet: LakeoftheWoodsPerchCatch
YEAR	SAMP_STA_FULL_NAME	Total	BA	CI
1990	GN-1	2	0	0
1990	GN-10	6	0	0
1990	GN-11	5	0	0
1990	GN-12	6	0	0
1990	GN-13	4	0	0
1990	GN-14	0	0	0
1990	GN-15	11	0	0
1990	GN-16	16	0	0
1990	GN-17	0	0	0
1990	GN-18	5	0	0
1990	GN-19	10	0	0
1990	GN-2	14	0	0
1990	GN-20	29	0	0
1990	GN-21	0	0	0
1990	GN-22	0	0	0
1990	GN-23	11	0	0
1990	GN-24	27	0	0
1990	GN-25	0	0	0
1990	GN-26	0	0	0
1990	GN-27	0	0	0
1990	GN-28	0	0	0
1990	GN-29	0	0	0
1990	GN-3	9	0	0
1990	GN-30	0	0	0
1990	GN-31	0	0	0
1990	GN-32	0	0	0
1990	GN-33	23	0	0
1990	GN-34	49	0	0
1990	GN-35	31	0	0
1990	GN-36	22	0	0
1990	GN-37	10	0	0
1990	GN-38	18	0	0
1990	GN-39	29	0	0
1990	GN-4	59	0	0
1990	GN-40	80	0	0
1990	GN-41	5	0	0
1990	GN-42	6	0	0
1990	GN-43	14	0	0
1990	GN-44	39	0	0
1990	GN-45	13	0	0
1990	GN-46	30	0	0
1990	GN-47	31	0	0
1990	GN-48	58	0	0
1990	GN-49	7	0	0
1990	GN-5	20	0	0
1990	GN-50	9	0	0
1990	GN-51	11	0	0
1990	GN-52	17	0	0
1990	GN-6	5	0	0
1990	GN-7	5	0	0
1990	GN-8	0	0	0
1990	GN-9	1	0	0
1991	GN-1	0	0	0
1991	GN-10	7	0	0
1991	GN-11	32	0	0
1991	GN-12	9	0	0
1991	GN-13	0	0	0
1991	GN-14	8	0	0
1991	GN-15	60	0	0
1991	GN-16	75	0	0
1991	GN-17	1	0	0
1991	GN-18	3	0	0
1991	GN-19	13	0	0
1991	GN-2	4	0	0
1991	GN-20	26	0	0
1991	GN-21	1	0	0
1991	GN-22	6	0	0
1991	GN-23	29	0	0
1991	GN-24	54	0	0
1991	GN-25	4	0	0
1991	GN-26	20	0	0
1991	GN-27	34	0	0
1991	GN-28	30	0	0
1991	GN-29	4	0	0
1991	GN-3	10	0	0
1991	GN-30	12	0	0
1991	GN-31	38	0	0
1991	GN-32	23	0	0
1991	GN-33	15	0	0
1991	GN-34	20	0	0
1991	GN-35	37	0	0
1991	GN-36	38	0	0
1991	GN-37	8	0	0
1991	GN-38	11	0	0
1991	GN-39	44	0	0
1991	GN-4	65	0	0
1991	GN-40	44	0	0
1991	GN-41	3	0	0
1991	GN-42	13	0	0
1991	GN-43	25	0	0
1991	GN-44	37	0	0
1991	GN-45	2	0	0
1991	GN-46	5	0	0
1991	GN-47	75	0	0
1991	GN-48	82	0	0
1991	GN-49	0	0	0
1991	GN-5	0	0	0
1991	GN-50	2	0	0
1991	GN-51	14	0	0
1991	GN-52	16	0	0
1991	GN-6	0	0	0
1991	GN-7	4	0	0
1991	GN-8	20	0	0
1991	GN-9	1	0	0
1992	GN-1	7	0	0
1992	GN-10	1	0	0
1992	GN-11	3	0	0
1992	GN-12	16	0	0
1992	GN-13	14	0	0
1992	GN-14	10	0	0
1992	GN-15	14	0	0
1992	GN-16	25	0	0
1992	GN-17	0	0	0
1992	GN-18	3	0	0
1992	GN-19	2	0	0
1992	GN-2	7	0	0
1992	GN-20	3	0	0
1992	GN-21	0	0	0
1992	GN-22	1	0	0
1992	GN-23	4	0	0
1992	GN-24	8	0	0
1992	GN-25	1	0	0
1992	GN-26	2	0	0
1992	GN-27	12	0	0
1992	GN-28	32	0	0
1992	GN-29	15	0	0
1992	GN-3	27	0	0
1992	GN-30	10	0	0
1992	GN-31	12	0	0
1992	GN-32	73	0	0
1992	GN-33	0	0	0
1992	GN-34	3	0	0
1992	GN-35	5	0	0
1992	GN-36	13	0	0
1992	GN-37	3	0	0
1992	GN-38	1	0	0
1992	GN-39	5	0	0
1992	GN-4	40	0	0
1992	GN-40	36	0	0
1992	GN-41	0	0	0
1992	GN-42	0	0	0
1992	GN-43	4	0	0
1992	GN-44	19	0	0
1992	GN-45	1	0	0
1992	GN-46	8	0	0
1992	GN-47	14	0	0
1992	GN-48	36	0	0
1992	GN-49	0	0	0
1992	GN-5	0	0	0
1992	GN-50	4	0	0
1992	GN-51	3	0	0
1992	GN-52	8	0	0
1992	GN-6	0	0	0
1992	GN-7	2	0	0
1992	GN-8	4	0	0
1992	GN-9	0	0	0
1993	GN-1	0	0	0
1993	GN-10	6	0	0
1993	GN-11	9	0	0
1993	GN-12	17	0	0
1993	GN-13	1	0	0
1993	GN-14	17	0	0
1993	GN-15	25	0	0
1993	GN-16	10	0	0
1993	GN-17	0	0	0
1993	GN-18	1	0	0
1993	GN-19	7	0	0
1993	GN-2	3	0	0
1993	GN-20	9	0	0
1993	GN-21	2	0	0
1993	GN-22	6	0	0
1993	GN-23	13	0	0
1993	GN-24	13	0	0
1993	GN-25	0	0	0
1993	GN-26	2	0	0
1993	GN-27	9	0	0
1993	GN-28	22	0	0
1993	GN-29	1	0	0
1993	GN-3	8	0	0
1993	GN-30	6	0	0
1993	GN-31	18	0	0
1993	GN-32	30	0	0
1993	GN-33	2	0	0
1993	GN-34	0	0	0
1993	GN-35	5	0	0
1993	GN-36	15	0	0
1993	GN-37	0	0	0
1993	GN-38	2	0	0
1993	GN-39	5	0	0
1993	GN-4	6	0	0
1993	GN-40	22	0	0
1993	GN-41	0	0	0
1993	GN-42	1	0	0
1993	GN-43	3	0	0
1993	GN-44	32	0	0
1993	GN-45	1	0	0
1993	GN-46	0	0	0
1993	GN-47	8	0	0
1993	GN-48	8	0	0
1993	GN-49	1	0	0
1993	GN-5	1	0	0
1993	GN-50	3	0	0
1993	GN-51	6	0	0
1993	GN-52	1	0	0
1993	GN-6	7	0	0
1993	GN-7	16	0	0
1993	GN-8	13	0	0
1993	GN-9	1	0	0
1994	GN-1	0	0	0
1994	GN-10	0	0	0
1994	GN-11	19	0	0
1994	GN-12	20	0	0
1994	GN-13	0	0	0
1994	GN-14	14	0	0
1994	GN-15	26	0	0
1994	GN-16	20	0	0
1994	GN-17	1	0	0
1994	GN-18	1	0	0
1994	GN-19	2	0	0
1994	GN-2	6	0	0
1994	GN-20	10	0	0
1994	GN-21	2	0	0
1994	GN-22	19	0	0
1994	GN-23	14	0	0
1994	GN-24	26	0	0
1994	GN-25	0	0	0
1994	GN-26	2	0	0
1994	GN-27	9	0	0
1994	GN-28	23	0	0
1994	GN-29	2	0	0
1994	GN-3	10	0	0
1994	GN-30	1	0	0
1994	GN-31	4	0	0
1994	GN-32	28	0	0
1994	GN-33	1	0	0
1994	GN-34	1	0	0
1994	GN-35	16	0	0
1994	GN-36	43	0	0
1994	GN-37	0	0	0
1994	GN-38	2	0	0
1994	GN-39	7	0	0
1994	GN-4	19	0	0
1994	GN-40	10	0	0
1994	GN-41	0	0	0
1994	GN-42	4	0	0
1994	GN-43	15	0	0
1994	GN-44	24	0	0
1994	GN-45	0	0	0
1994	GN-46	1	0	0
1994	GN-47	5	0	0
1994	GN-48	8	0	0
1994	GN-49	3	0	0
1994	GN-5	0	0	0
1994	GN-50	7	0	0
1994	GN-51	19	0	0
1994	GN-52	11	0	0
1994	GN-6	1	0	0
1994	GN-7	11	0	0
1994	GN-8	3	0	0
1994	GN-9	1	0	0
1995	GN-1	3	0	0
1995	GN-10	12	0	0
1995	GN-11	6	0	0
1995	GN-12	6	0	0
1995	GN-13	1	0	0
1995	GN-14	14	0	0
1995	GN-15	30	0	0
1995	GN-16	8	0	0
1995	GN-17	0	0	0
1995	GN-18	0	0	0
1995	GN-19	5	0	0
1995	GN-2	4	0	0
1995	GN-20	15	0	0
1995	GN-21	0	0	0
1995	GN-22	9	0	0
1995	GN-23	28	0	0
1995	GN-24	24	0	0
1995	GN-25	7	0	0
1995	GN-26	5	0	0
1995	GN-27	13	0	0
1995	GN-28	13	0	0
1995	GN-29	1	0	0
1995	GN-3	0	0	0
1995	GN-30	0	0	0
1995	GN-31	7	0	0
1995	GN-32	30	0	0
1995	GN-33	0	0	0
1995	GN-34	0	0	0
1995	GN-35	0	0	0
1995	GN-36	12	0	0
1995	GN-37	0	0	0
1995	GN-38	3	0	0
1995	GN-39	12	0	0
1995	GN-4	2	0	0
1995	GN-40	38	0	0
1995	GN-41	4	0	0
1995	GN-42	7	0	0
1995	GN-43	12	0	0
1995	GN-44	5	0	0
1995	GN-45	2	0	0
1995	GN-46	0	0	0
1995	GN-47	10	0	0
1995	GN-48	11	0	0
1995	GN-49	3	0	0
1995	GN-5	1	0	0
1995	GN-50	7	0	0
1995	GN-51	13	0	0
1995	GN-52	14	0	0
1995	GN-6	3	0	0
1995	GN-7	6	0	0
1995	GN-8	7	0	0
1995	GN-9	1	0	0
1996	GN-1	7	0	0
1996	GN-10	1	0	0
1996	GN-11	1	0	0
1996	GN-12	18	0	0
1996	GN-13	13	0	0
1996	GN-14	14	0	0
1996	GN-15	41	0	0
1996	GN-16	63	0	0
1996	GN-17	0	0	0
1996	GN-18	5	0	0
1996	GN-19	14	0	0
1996	GN-2	3	0	0
1996	GN-20	9	0	0
1996	GN-21	7	0	0
1996	GN-22	13	0	0
1996	GN-23	23	0	0
1996	GN-24	38	0	0
1996	GN-25	17	0	0
1996	GN-26	33	0	0
1996	GN-27	82	0	0
1996	GN-28	56	0	0
1996	GN-29	11	0	0
1996	GN-3	7	0	0
1996	GN-30	24	0	0
1996	GN-31	21	0	0
1996	GN-32	134	0	0
1996	GN-33	6	0	0
1996	GN-34	21	0	0
1996	GN-35	46	0	0
1996	GN-36	76	0	0
1996	GN-37	25	0	0
1996	GN-38	45	0	0
1996	GN-39	25	0	0
1996	GN-4	13	0	0
1996	GN-40	43	0	0
1996	GN-41	40	0	0
1996	GN-42	31	0	0
1996	GN-43	24	0	0
1996	GN-44	9	0	0
1996	GN-45	12	0	0
1996	GN-46	12	0	0
1996	GN-47	14	0	0
1996	GN-48	17	0	0
1996	GN-49	2	0	0
1996	GN-5	4	0	0
1996	GN-50	8	0	0
1996	GN-51	36	0	0
1996	GN-52	7	0	0
1996	GN-6	0	0	0
1996	GN-7	26	0	0
1996	GN-8	24	0	0
1996	GN-9	5	0	0
1997	GN-1	10	0	0
1997	GN-10	5	0	0
1997	GN-11	12	0	0
1997	GN-12	16	0	0
1997	GN-13	0	0	0
1997	GN-14	13	0	0
1997	GN-15	22	0	0
1997	GN-16	15	0	0
1997	GN-17	0	0	0
1997	GN-18	9	0	0
1997	GN-19	20	0	0
1997	GN-2	22	0	0
1997	GN-20	22	0	0
1997	GN-21	1	0	0
1997	GN-22	3	0	0
1997	GN-23	6	0	0
1997	GN-24	56	0	0
1997	GN-25	14	0	0
1997	GN-26	83	0	0
1997	GN-27	80	0	0
1997	GN-28	60	0	0
1997	GN-29	31	0	0
1997	GN-3	0	0	0
1997	GN-30	35	0	0
1997	GN-31	55	0	0
1997	GN-32	67	0	0
1997	GN-33	4	0	0
1997	GN-34	26	0	0
1997	GN-35	31	0	0
1997	GN-36	55	0	0
1997	GN-37	6	0	0
1997	GN-38	0	0	0
1997	GN-39	13	0	0
1997	GN-4	35	0	0
1997	GN-40	44	0	0
1997	GN-41	6	0	0
1997	GN-42	10	0	0
1997	GN-43	34	0	0
1997	GN-44	29	0	0
1997	GN-45	0	0	0
1997	GN-46	12	0	0
1997	GN-47	2	0	0
1997	GN-48	11	0	0
1997	GN-49	4	0	0
1997	GN-5	4	0	0
1997	GN-50	9	0	0
1997	GN-51	87	0	0
1997	GN-52	46	0	0
1997	GN-6	1	0	0
1997	GN-7	4	0	0
1997	GN-8	21	0	0
1997	GN-9	1	0	0
1998	GN-1	0	0	0
1998	GN-10	2	0	0
1998	GN-11	2	0	0
1998	GN-12	4	0	0
1998	GN-13	3	0	0
1998	GN-14	4	0	0
1998	GN-15	0	0	0
1998	GN-16	5	0	0
1998	GN-17	0	0	0
1998	GN-18	2	0	0
1998	GN-19	5	0	0
1998	GN-2	0	0	0
1998	GN-20	3	0	0
1998	GN-21	2	0	0
1998	GN-22	9	0	0
1998	GN-23	6	0	0
1998	GN-24	17	0	0
1998	GN-25	27	0	0
1998	GN-26	34	0	0
1998	GN-27	67	0	0
1998	GN-28	72	0	0
1998	GN-29	2	0	0
1998	GN-3	0	0	0
1998	GN-30	16	0	0
1998	GN-31	16	0	0
1998	GN-32	51	0	0
1998	GN-33	0	0	0
1998	GN-34	4	0	0
1998	GN-35	18	0	0
1998	GN-36	33	0	0
1998	GN-37	7	0	0
1998	GN-38	12	0	0
1998	GN-39	7	0	0
1998	GN-4	1	0	0
1998	GN-40	27	0	0
1998	GN-41	1	0	0
1998	GN-42	0	0	0
1998	GN-43	11	0	0
1998	GN-44	42	0	0
1998	GN-45	6	0	0
1998	GN-46	1	0	0
1998	GN-47	12	0	0
1998	GN-48	26	0	0
1998	GN-49	2	0	0
1998	GN-5	2	0	0
1998	GN-50	3	0	0
1998	GN-51	12	0	0
1998	GN-52	38	0	0
1998	GN-6	2	0	0
1998	GN-7	6	0	0
1998	GN-8	11	0	0
1998	GN-9	0	0	0
1999	GN-1	1	0	0
1999	GN-10	9	0	0
1999	GN-11	18	0	0
1999	GN-12	17	0	0
1999	GN-13	2	0	0
1999	GN-14	22	0	0
1999	GN-15	17	0	0
1999	GN-16	40	0	0
1999	GN-17	1	0	0
1999	GN-18	5	0	0
1999	GN-19	20	0	0
1999	GN-2	10	0	0
1999	GN-20	20	0	0
1999	GN-21	0	0	0
1999	GN-22	0	0	0
1999	GN-23	22	0	0
1999	GN-24	64	0	0
1999	GN-25	13	0	0
1999	GN-26	50	0	0
1999	GN-27	88	0	0
1999	GN-28	84	0	0
1999	GN-29	0	0	0
1999	GN-3	4	0	0
1999	GN-30	14	0	0
1999	GN-31	23	0	0
1999	GN-32	19	0	0
1999	GN-33	1	0	0
1999	GN-34	0	0	0
1999	GN-35	33	0	0
1999	GN-36	34	0	0
1999	GN-37	0	0	0
1999	GN-38	1	0	0
1999	GN-39	6	0	0
1999	GN-4	10	0	0
1999	GN-40	20	0	0
1999	GN-41	0	0	0
1999	GN-42	3	0	0
1999	GN-43	1	0	0
1999	GN-44	7	0	0
1999	GN-45	2	0	0
1999	GN-46	3	0	0
1999	GN-47	12	0	0
1999	GN-48	9	0	0
1999	GN-49	1	0	0
1999	GN-5	3	0	0
1999	GN-50	11	0	0
1999	GN-51	13	0	0
1999	GN-52	3	0	0
1999	GN-6	2	0	0
1999	GN-7	1	0	0
1999	GN-8	8	0	0
1999	GN-9	0	0	0
2006	GN-1	0	1	0
2006	GN-10	19	1	0
2006	GN-11	21	1	0
2006	GN-12	14	1	0
2006	GN-13	24	1	0
2006	GN-14	9	1	0
2006	GN-15	30	1	0
2006	GN-16	26	1	0
2006	GN-17	14	1	0
2006	GN-18	10	1	0
2006	GN-19	4	1	0
2006	GN-2	4	1	0
2006	GN-20	6	1	0
2006	GN-21	1	1	0
2006	GN-22	3	1	0
2006	GN-23	18	1	0
2006	GN-24	14	1	0
2006	GN-25	0	1	0
2006	GN-26	6	1	0
2006	GN-27	13	1	0
2006	GN-28	57	1	0
2006	GN-29	1	1	0
2006	GN-3	4	1	0
2006	GN-30	25	1	0
2006	GN-31	24	1	0
2006	GN-32	50	1	0
2006	GN-33	0	1	0
2006	GN-34	2	1	0
2006	GN-35	15	1	0
2006	GN-36	21	1	0
2006	GN-37	0	1	0
2006	GN-38	0	1	0
2006	GN-39	3	1	0
2006	GN-4	11	1	0
2006	GN-40	15	1	0
2006	GN-41	2	1	0
2006	GN-42	11	1	0
2006	GN-43	9	1	0
2006	GN-44	19	1	0
2006	GN-45	2	1	0
2006	GN-46	27	1	0
2006	GN-47	24	1	0
2006	GN-48	8	1	0
2006	GN-49	4	1	0
2006	GN-5	2	1	0
2006	GN-50	20	1	0
2006	GN-51	7	1	0
2006	GN-52	13	1	0
2006	GN-6	12	1	0
2006	GN-7	11	1	0
2006	GN-8	22	1	0
2006	GN-9	5	1	0
2007	GN-1	5	1	0
2007	GN-10	33	1	0
2007	GN-11	18	1	0
2007	GN-12	11	1	0
2007	GN-13	4	1	0
2007	GN-14	17	1	0
2007	GN-15	13	1	0
2007	GN-16	11	1	0
2007	GN-17	1	1	0
2007	GN-18	0	1	0
2007	GN-19	2	1	0
2007	GN-2	4	1	0
2007	GN-20	11	1	0
2007	GN-21	1	1	0
2007	GN-22	6	1	0
2007	GN-23	16	1	0
2007	GN-24	6	1	0
2007	GN-25	0	1	0
2007	GN-26	1	1	0
2007	GN-27	8	1	0
2007	GN-28	29	1	0
2007	GN-29	0	1	0
2007	GN-3	16	1	0
2007	GN-30	13	1	0
2007	GN-31	0	1	0
2007	GN-32	11	1	0
2007	GN-33	0	1	0
2007	GN-34	0	1	0
2007	GN-35	6	1	0
2007	GN-36	27	1	0
2007	GN-37	0	1	0
2007	GN-38	0	1	0
2007	GN-39	2	1	0
2007	GN-4	10	1	0
2007	GN-40	5	1	0
2007	GN-41	6	1	0
2007	GN-42	8	1	0
2007	GN-43	14	1	0
2007	GN-44	16	1	0
2007	GN-45	0	1	0
2007	GN-46	0	1	0
2007	GN-47	29	1	0
2007	GN-48	4	1	0
2007	GN-49	2	1	0
2007	GN-5	3	1	0
2007	GN-50	2	1	0
2007	GN-51	6	1	0
2007	GN-52	22	1	0
2007	GN-6	10	1	0
2007	GN-7	19	1	0
2007	GN-8	6	1	0
2007	GN-9	1	1	0
2008	GN-1	7	1	0
2008	GN-10	8	1	0
2008	GN-11	4	1	0
2008	GN-12	42	1	0
2008	GN-13	1	1	0
2008	GN-14	9	1	0
2008	GN-15	16	1	0
2008	GN-16	17	1	0
2008	GN-17	1	1	0
2008	GN-18	2	1	0
2008	GN-19	6	1	0
2008	GN-2	5	1	0
2008	GN-20	16	1	0
2008	GN-21	1	1	0
2008	GN-22	3	1	0
2008	GN-23	19	1	0
2008	GN-24	15	1	0
2008	GN-25	2	1	0
2008	GN-26	4	1	0
2008	GN-27	19	1	0
2008	GN-28	22	1	0
2008	GN-29	1	1	0
2008	GN-3	2	1	0
2008	GN-30	2	1	0
2008	GN-31	5	1	0
2008	GN-32	8	1	0
2008	GN-33	1	1	0
2008	GN-34	10	1	0
2008	GN-35	4	1	0
2008	GN-36	8	1	0
2008	GN-37	0	1	0
2008	GN-38	2	1	0
2008	GN-39	2	1	0
2008	GN-4	4	1	0
2008	GN-40	5	1	0
2008	GN-41	2	1	0
2008	GN-42	2	1	0
2008	GN-43	7	1	0
2008	GN-44	4	1	0
2008	GN-45	0	1	0
2008	GN-46	4	1	0
2008	GN-47	9	1	0
2008	GN-48	6	1	0
2008	GN-49	0	1	0
2008	GN-5	4	1	0
2008	GN-50	1	1	0
2008	GN-51	3	1	0
2008	GN-52	15	1	0
2008	GN-6	0	1	0
2008	GN-7	1	1	0
2008	GN-8	2	1	0
2008	GN-9	1	1	0
2009	GN-1	0	1	0
2009	GN-10	14	1	0
2009	GN-11	5	1	0
2009	GN-12	11	1	0
2009	GN-13	2	1	0
2009	GN-14	13	1	0
2009	GN-15	23	1	0
2009	GN-16	5	1	0
2009	GN-17	1	1	0
2009	GN-18	0	1	0
2009	GN-19	1	1	0
2009	GN-2	0	1	0
2009	GN-20	5	1	0
2009	GN-21	3	1	0
2009	GN-22	3	1	0
2009	GN-23	10	1	0
2009	GN-24	16	1	0
2009	GN-25	2	1	0
2009	GN-26	15	1	0
2009	GN-27	19	1	0
2009	GN-28	15	1	0
2009	GN-29	1	1	0
2009	GN-3	7	1	0
2009	GN-30	1	1	0
2009	GN-31	7	1	0
2009	GN-32	10	1	0
2009	GN-33	0	1	0
2009	GN-34	6	1	0
2009	GN-35	4	1	0
2009	GN-36	15	1	0
2009	GN-37	6	1	0
2009	GN-38	6	1	0
2009	GN-39	10	1	0
2009	GN-4	24	1	0
2009	GN-40	27	1	0
2009	GN-41	0	1	0
2009	GN-42	3	1	0
2009	GN-43	6	1	0
2009	GN-44	15	1	0
2009	GN-45	5	1	0
2009	GN-46	2	1	0
2009	GN-47	9	1	0
2009	GN-48	12	1	0
2009	GN-49	4	1	0
2009	GN-5	2	1	0
2009	GN-50	7	1	0
2009	GN-51	19	1	0
2009	GN-52	19	1	0
2009	GN-6	10	1	0
2009	GN-7	3	1	0
2009	GN-8	6	1	0
2009	GN-9	2	1	0
2010	GN-1	1	1	0
2010	GN-10	5	1	0
2010	GN-11	6	1	0
2010	GN-12	7	1	0
2010	GN-13	1	1	0
2010	GN-14	0	1	0
2010	GN-15	10	1	0
2010	GN-16	10	1	0
2010	GN-17	0	1	0
2010	GN-18	2	1	0
2010	GN-19	6	1	0
2010	GN-2	1	1	0
2010	GN-20	6	1	0
2010	GN-21	0	1	0
2010	GN-22	0	1	0
2010	GN-23	12	1	0
2010	GN-24	7	1	0
2010	GN-25	1	1	0
2010	GN-26	11	1	0
2010	GN-27	16	1	0
2010	GN-28	12	1	0
2010	GN-29	1	1	0
2010	GN-3	0	1	0
2010	GN-30	3	1	0
2010	GN-31	14	1	0
2010	GN-32	34	1	0
2010	GN-33	0	1	0
2010	GN-34	7	1	0
2010	GN-35	0	1	0
2010	GN-36	16	1	0
2010	GN-37	0	1	0
2010	GN-38	0	1	0
2010	GN-39	3	1	0
2010	GN-4	0	1	0
2010	GN-40	7	1	0
2010	GN-41	1	1	0
2010	GN-42	14	1	0
2010	GN-43	13	1	0
2010	GN-44	8	1	0
2010	GN-45	1	1	0
2010	GN-46	2	1	0
2010	GN-47	2	1	0
2010	GN-48	12	1	0
2010	GN-49	1	1	0
2010	GN-5	3	1	0
2010	GN-50	1	1	0
2010	GN-51	3	1	0
2010	GN-52	4	1	0
2010	GN-6	8	1	0
2010	GN-7	21	1	0
2010	GN-8	10	1	0
2010	GN-9	1	1	0
2011	GN-1	0	1	0
2011	GN-10	13	1	0
2011	GN-11	19	1	0
2011	GN-12	23	1	0
2011	GN-13	18	1	0
2011	GN-14	10	1	0
2011	GN-15	69	1	0
2011	GN-16	13	1	0
2011	GN-17	1	1	0
2011	GN-18	1	1	0
2011	GN-19	0	1	0
2011	GN-2	4	1	0
2011	GN-20	13	1	0
2011	GN-21	1	1	0
2011	GN-22	5	1	0
2011	GN-23	8	1	0
2011	GN-24	9	1	0
2011	GN-25	2	1	0
2011	GN-26	8	1	0
2011	GN-27	34	1	0
2011	GN-28	86	1	0
2011	GN-29	3	1	0
2011	GN-3	3	1	0
2011	GN-30	32	1	0
2011	GN-31	59	1	0
2011	GN-32	41	1	0
2011	GN-33	5	1	0
2011	GN-34	2	1	0
2011	GN-35	40	1	0
2011	GN-36	33	1	0
2011	GN-37	3	1	0
2011	GN-38	47	1	0
2011	GN-39	25	1	0
2011	GN-4	15	1	0
2011	GN-40	38	1	0
2011	GN-41	2	1	0
2011	GN-42	9	1	0
2011	GN-43	3	1	0
2011	GN-44	25	1	0
2011	GN-45	0	1	0
2011	GN-46	0	1	0
2011	GN-47	18	1	0
2011	GN-48	7	1	0
2011	GN-49	4	1	0
2011	GN-5	7	1	0
2011	GN-50	12	1	0
2011	GN-51	31	1	0
2011	GN-52	6	1	0
2011	GN-6	6	1	0
2011	GN-7	24	1	0
2011	GN-8	5	1	0
2011	GN-9	4	1	0
2012	GN-1	1	1	0
2012	GN-10	11	1	0
2012	GN-11	12	1	0
2012	GN-12	28	1	0
2012	GN-13	5	1	0
2012	GN-14	15	1	0
2012	GN-15	16	1	0
2012	GN-16	37	1	0
2012	GN-17	1	1	0
2012	GN-18	0	1	0
2012	GN-19	2	1	0
2012	GN-2	1	1	0
2012	GN-20	15	1	0
2012	GN-21	5	1	0
2012	GN-22	12	1	0
2012	GN-23	9	1	0
2012	GN-24	34	1	0
2012	GN-25	9	1	0
2012	GN-26	1	1	0
2012	GN-27	37	1	0
2012	GN-28	34	1	0
2012	GN-29	0	1	0
2012	GN-3	9	1	0
2012	GN-30	2	1	0
2012	GN-31	42	1	0
2012	GN-32	70	1	0
2012	GN-33	4	1	0
2012	GN-34	5	1	0
2012	GN-35	5	1	0
2012	GN-36	3	1	0
2012	GN-37	3	1	0
2012	GN-38	15	1	0
2012	GN-39	27	1	0
2012	GN-4	12	1	0
2012	GN-40	52	1	0
2012	GN-41	1	1	0
2012	GN-42	2	1	0
2012	GN-43	5	1	0
2012	GN-44	18	1	0
2012	GN-45	4	1	0
2012	GN-46	10	1	0
2012	GN-47	19	1	0
2012	GN-48	16	1	0
2012	GN-49	4	1	0
2012	GN-5	6	1	0
2012	GN-50	14	1	0
2012	GN-51	20	1	0
2012	GN-52	38	1	0
2012	GN-6	11	1	0
2012	GN-7	0	1	0
2012	GN-8	10	1	0
2012	GN-9	5	1	0
2013	GN-1	0	1	0
2013	GN-10	10	1	0
2013	GN-11	55	1	0
2013	GN-12	37	1	0
2013	GN-13	4	1	0
2013	GN-14	4	1	0
2013	GN-15	25	1	0
2013	GN-16	18	1	0
2013	GN-17	1	1	0
2013	GN-18	4	1	0
2013	GN-19	7	1	0
2013	GN-2	2	1	0
2013	GN-20	23	1	0
2013	GN-21	0	1	0
2013	GN-22	6	1	0
2013	GN-23	35	1	0
2013	GN-24	31	1	0
2013	GN-25	17	1	0
2013	GN-26	50	1	0
2013	GN-27	39	1	0
2013	GN-28	6	1	0
2013	GN-29	29	1	0
2013	GN-3	12	1	0
2013	GN-30	49	1	0
2013	GN-31	75	1	0
2013	GN-32	63	1	0
2013	GN-33	0	1	0
2013	GN-34	44	1	0
2013	GN-35	105	1	0
2013	GN-36	11	1	0
2013	GN-37	1	1	0
2013	GN-38	8	1	0
2013	GN-39	38	1	0
2013	GN-4	12	1	0
2013	GN-40	23	1	0
2013	GN-41	0	1	0
2013	GN-42	6	1	0
2013	GN-43	16	1	0
2013	GN-44	46	1	0
2013	GN-45	1	1	0
2013	GN-46	11	1	0
2013	GN-47	55	1	0
2013	GN-48	45	1	0
2013	GN-49	0	1	0
2013	GN-5	0	1	0
2013	GN-50	10	1	0
2013	GN-51	0	1	0
2013	GN-52	11	1	0
2013	GN-6	1	1	0
2013	GN-7	4	1	0
2013	GN-8	8	1	0
2013	GN-9	2	1	0
2014	GN-1	0	1	0
2014	GN-10	3	1	0
2014	GN-11	16	1	0
2014	GN-12	2	1	0
2014	GN-13	1	1	0
2014	GN-14	4	1	0
2014	GN-15	28	1	0
2014	GN-16	14	1	0
2014	GN-17	2	1	0
2014	GN-18	10	1	0
2014	GN-19	4	1	0
2014	GN-2	0	1	0
2014	GN-20	5	1	0
2014	GN-21	0	1	0
2014	GN-22	5	1	0
2014	GN-23	13	1	0
2014	GN-24	25	1	0
2014	GN-25	2	1	0
2014	GN-26	18	1	0
2014	GN-27	28	1	0
2014	GN-28	9	1	0
2014	GN-29	5	1	0
2014	GN-3	4	1	0
2014	GN-30	46	1	0
2014	GN-31	17	1	0
2014	GN-32	21	1	0
2014	GN-33	7	1	0
2014	GN-34	17	1	0
2014	GN-35	30	1	0
2014	GN-36	24	1	0
2014	GN-37	0	1	0
2014	GN-38	2	1	0
2014	GN-39	19	1	0
2014	GN-4	1	1	0
2014	GN-40	19	1	0
2014	GN-41	0	1	0
2014	GN-42	2	1	0
2014	GN-43	7	1	0
2014	GN-44	7	1	0
2014	GN-45	0	1	0
2014	GN-46	13	1	0
2014	GN-47	50	1	0
2014	GN-48	26	1	0
2014	GN-49	8	1	0
2014	GN-5	1	1	0
2014	GN-50	9	1	0
2014	GN-51	7	1	0
2014	GN-52	6	1	0
2014	GN-6	4	1	0
2014	GN-7	2	1	0
2014	GN-8	1	1	0
2014	GN-9	0	1	0

## Sheet: LakeoftheWoodsPikeCatch
YEAR	SAMP_STA_FULL_NAME	Total	BA	CI
1990	GN-1	1	0	0
1990	GN-10	0	0	0
1990	GN-11	0	0	0
1990	GN-12	0	0	0
1990	GN-13	0	0	0
1990	GN-14	0	0	0
1990	GN-15	0	0	0
1990	GN-16	0	0	0
1990	GN-17	0	0	0
1990	GN-18	0	0	0
1990	GN-19	0	0	0
1990	GN-2	1	0	0
1990	GN-20	0	0	0
1990	GN-21	2	0	0
1990	GN-22	0	0	0
1990	GN-23	0	0	0
1990	GN-24	0	0	0
1990	GN-25	0	0	0
1990	GN-26	0	0	0
1990	GN-27	0	0	0
1990	GN-28	0	0	0
1990	GN-29	0	0	0
1990	GN-3	2	0	0
1990	GN-30	0	0	0
1990	GN-31	0	0	0
1990	GN-32	0	0	0
1990	GN-33	3	0	0
1990	GN-34	5	0	0
1990	GN-35	1	0	0
1990	GN-36	0	0	0
1990	GN-37	0	0	0
1990	GN-38	4	0	0
1990	GN-39	3	0	0
1990	GN-4	0	0	0
1990	GN-40	2	0	0
1990	GN-41	4	0	0
1990	GN-42	5	0	0
1990	GN-43	0	0	0
1990	GN-44	0	0	0
1990	GN-45	5	0	0
1990	GN-46	4	0	0
1990	GN-47	1	0	0
1990	GN-48	0	0	0
1990	GN-49	7	0	0
1990	GN-5	0	0	0
1990	GN-50	3	0	0
1990	GN-51	1	0	0
1990	GN-52	1	0	0
1990	GN-6	0	0	0
1990	GN-7	0	0	0
1990	GN-8	0	0	0
1990	GN-9	0	0	0
1991	GN-1	6	0	0
1991	GN-10	0	0	0
1991	GN-11	0	0	0
1991	GN-12	0	0	0
1991	GN-13	2	0	0
1991	GN-14	2	0	0
1991	GN-15	1	0	0
1991	GN-16	0	0	0
1991	GN-17	1	0	0
1991	GN-18	0	0	0
1991	GN-19	0	0	0
1991	GN-2	1	0	0
1991	GN-20	0	0	0
1991	GN-21	3	0	0
1991	GN-22	3	0	0
1991	GN-23	3	0	0
1991	GN-24	2	0	0
1991	GN-25	6	0	0
1991	GN-26	4	0	0
1991	GN-27	4	0	0
1991	GN-28	0	0	0
1991	GN-29	8	0	0
1991	GN-3	0	0	0
1991	GN-30	4	0	0
1991	GN-31	1	0	0
1991	GN-32	2	0	0
1991	GN-33	7	0	0
1991	GN-34	4	0	0
1991	GN-35	1	0	0
1991	GN-36	0	0	0
1991	GN-37	0	0	0
1991	GN-38	0	0	0
1991	GN-39	5	0	0
1991	GN-4	1	0	0
1991	GN-40	0	0	0
1991	GN-41	4	0	0
1991	GN-42	1	0	0
1991	GN-43	2	0	0
1991	GN-44	0	0	0
1991	GN-45	7	0	0
1991	GN-46	5	0	0
1991	GN-47	6	0	0
1991	GN-48	3	0	0
1991	GN-49	10	0	0
1991	GN-5	2	0	0
1991	GN-50	10	0	0
1991	GN-51	14	0	0
1991	GN-52	0	0	0
1991	GN-6	0	0	0
1991	GN-7	0	0	0
1991	GN-8	0	0	0
1991	GN-9	0	0	0
1992	GN-1	1	0	0
1992	GN-10	1	0	0
1992	GN-11	0	0	0
1992	GN-12	1	0	0
1992	GN-13	0	0	0
1992	GN-14	1	0	0
1992	GN-15	1	0	0
1992	GN-16	0	0	0
1992	GN-17	3	0	0
1992	GN-18	1	0	0
1992	GN-19	3	0	0
1992	GN-2	0	0	0
1992	GN-20	0	0	0
1992	GN-21	2	0	0
1992	GN-22	2	0	0
1992	GN-23	0	0	0
1992	GN-24	2	0	0
1992	GN-25	1	0	0
1992	GN-26	2	0	0
1992	GN-27	1	0	0
1992	GN-28	1	0	0
1992	GN-29	6	0	0
1992	GN-3	1	0	0
1992	GN-30	2	0	0
1992	GN-31	1	0	0
1992	GN-32	0	0	0
1992	GN-33	5	0	0
1992	GN-34	1	0	0
1992	GN-35	1	0	0
1992	GN-36	3	0	0
1992	GN-37	3	0	0
1992	GN-38	1	0	0
1992	GN-39	4	0	0
1992	GN-4	0	0	0
1992	GN-40	3	0	0
1992	GN-41	6	0	0
1992	GN-42	5	0	0
1992	GN-43	0	0	0
1992	GN-44	3	0	0
1992	GN-45	3	0	0
1992	GN-46	2	0	0
1992	GN-47	0	0	0
1992	GN-48	2	0	0
1992	GN-49	2	0	0
1992	GN-5	0	0	0
1992	GN-50	1	0	0
1992	GN-51	3	0	0
1992	GN-52	0	0	0
1992	GN-6	1	0	0
1992	GN-7	2	0	0
1992	GN-8	0	0	0
1992	GN-9	0	0	0
1993	GN-1	0	0	0
1993	GN-10	1	0	0
1993	GN-11	0	0	0
1993	GN-12	0	0	0
1993	GN-13	0	0	0
1993	GN-14	1	0	0
1993	GN-15	1	0	0
1993	GN-16	1	0	0
1993	GN-17	0	0	0
1993	GN-18	0	0	0
1993	GN-19	0	0	0
1993	GN-2	0	0	0
1993	GN-20	0	0	0
1993	GN-21	1	0	0
1993	GN-22	0	0	0
1993	GN-23	1	0	0
1993	GN-24	2	0	0
1993	GN-25	1	0	0
1993	GN-26	1	0	0
1993	GN-27	3	0	0
1993	GN-28	0	0	0
1993	GN-29	4	0	0
1993	GN-3	4	0	0
1993	GN-30	2	0	0
1993	GN-31	2	0	0
1993	GN-32	4	0	0
1993	GN-33	2	0	0
1993	GN-34	0	0	0
1993	GN-35	1	0	0
1993	GN-36	1	0	0
1993	GN-37	2	0	0
1993	GN-38	1	0	0
1993	GN-39	0	0	0
1993	GN-4	0	0	0
1993	GN-40	3	0	0
1993	GN-41	2	0	0
1993	GN-42	1	0	0
1993	GN-43	0	0	0
1993	GN-44	0	0	0
1993	GN-45	1	0	0
1993	GN-46	4	0	0
1993	GN-47	0	0	0
1993	GN-48	1	0	0
1993	GN-49	1	0	0
1993	GN-5	0	0	0
1993	GN-50	4	0	0
1993	GN-51	3	0	0
1993	GN-52	1	0	0
1993	GN-6	0	0	0
1993	GN-7	0	0	0
1993	GN-8	0	0	0
1993	GN-9	0	0	0
1994	GN-1	1	0	0
1994	GN-10	0	0	0
1994	GN-11	0	0	0
1994	GN-12	0	0	0
1994	GN-13	0	0	0
1994	GN-14	1	0	0
1994	GN-15	1	0	0
1994	GN-16	2	0	0
1994	GN-17	0	0	0
1994	GN-18	0	0	0
1994	GN-19	0	0	0
1994	GN-2	2	0	0
1994	GN-20	1	0	0
1994	GN-21	2	0	0
1994	GN-22	0	0	0
1994	GN-23	1	0	0
1994	GN-24	1	0	0
1994	GN-25	4	0	0
1994	GN-26	1	0	0
1994	GN-27	3	0	0
1994	GN-28	2	0	0
1994	GN-29	2	0	0
1994	GN-3	3	0	0
1994	GN-30	2	0	0
1994	GN-31	3	0	0
1994	GN-32	3	0	0
1994	GN-33	1	0	0
1994	GN-34	1	0	0
1994	GN-35	6	0	0
1994	GN-36	1	0	0
1994	GN-37	2	0	0
1994	GN-38	1	0	0
1994	GN-39	0	0	0
1994	GN-4	2	0	0
1994	GN-40	3	0	0
1994	GN-41	3	0	0
1994	GN-42	4	0	0
1994	GN-43	1	0	0
1994	GN-44	0	0	0
1994	GN-45	0	0	0
1994	GN-46	0	0	0
1994	GN-47	3	0	0
1994	GN-48	0	0	0
1994	GN-49	6	0	0
1994	GN-5	0	0	0
1994	GN-50	2	0	0
1994	GN-51	0	0	0
1994	GN-52	2	0	0
1994	GN-6	1	0	0
1994	GN-7	0	0	0
1994	GN-8	0	0	0
1994	GN-9	0	0	0
1995	GN-1	4	0	0
1995	GN-10	0	0	0
1995	GN-11	0	0	0
1995	GN-12	0	0	0
1995	GN-13	3	0	0
1995	GN-14	1	0	0
1995	GN-15	0	0	0
1995	GN-16	0	0	0
1995	GN-17	0	0	0
1995	GN-18	0	0	0
1995	GN-19	0	0	0
1995	GN-2	3	0	0
1995	GN-20	0	0	0
1995	GN-21	13	0	0
1995	GN-22	6	0	0
1995	GN-23	3	0	0
1995	GN-24	3	0	0
1995	GN-25	2	0	0
1995	GN-26	8	0	0
1995	GN-27	6	0	0
1995	GN-28	3	0	0
1995	GN-29	1	0	0
1995	GN-3	3	0	0
1995	GN-30	1	0	0
1995	GN-31	4	0	0
1995	GN-32	4	0	0
1995	GN-33	1	0	0
1995	GN-34	1	0	0
1995	GN-35	2	0	0
1995	GN-36	2	0	0
1995	GN-37	5	0	0
1995	GN-38	2	0	0
1995	GN-39	2	0	0
1995	GN-4	1	0	0
1995	GN-40	1	0	0
1995	GN-41	2	0	0
1995	GN-42	1	0	0
1995	GN-43	1	0	0
1995	GN-44	1	0	0
1995	GN-45	2	0	0
1995	GN-46	2	0	0
1995	GN-47	1	0	0
1995	GN-48	0	0	0
1995	GN-49	3	0	0
1995	GN-5	1	0	0
1995	GN-50	10	0	0
1995	GN-51	7	0	0
1995	GN-52	2	0	0
1995	GN-6	0	0	0
1995	GN-7	0	0	0
1995	GN-8	0	0	0
1995	GN-9	0	0	0
1996	GN-1	0	0	0
1996	GN-10	0	0	0
1996	GN-11	0	0	0
1996	GN-12	0	0	0
1996	GN-13	0	0	0
1996	GN-14	0	0	0
1996	GN-15	0	0	0
1996	GN-16	0	0	0
1996	GN-17	0	0	0
1996	GN-18	0	0	0
1996	GN-19	1	0	0
1996	GN-2	0	0	0
1996	GN-20	0	0	0
1996	GN-21	0	0	0
1996	GN-22	4	0	0
1996	GN-23	0	0	0
1996	GN-24	1	0	0
1996	GN-25	0	0	0
1996	GN-26	0	0	0
1996	GN-27	0	0	0
1996	GN-28	1	0	0
1996	GN-29	1	0	0
1996	GN-3	0	0	0
1996	GN-30	0	0	0
1996	GN-31	0	0	0
1996	GN-32	0	0	0
1996	GN-33	0	0	0
1996	GN-34	0	0	0
1996	GN-35	0	0	0
1996	GN-36	0	0	0
1996	GN-37	0	0	0
1996	GN-38	1	0	0
1996	GN-39	1	0	0
1996	GN-4	0	0	0
1996	GN-40	0	0	0
1996	GN-41	0	0	0
1996	GN-42	0	0	0
1996	GN-43	0	0	0
1996	GN-44	0	0	0
1996	GN-45	0	0	0
1996	GN-46	2	0	0
1996	GN-47	0	0	0
1996	GN-48	0	0	0
1996	GN-49	0	0	0
1996	GN-5	0	0	0
1996	GN-50	0	0	0
1996	GN-51	0	0	0
1996	GN-52	0	0	0
1996	GN-6	0	0	0
1996	GN-7	0	0	0
1996	GN-8	0	0	0
1996	GN-9	1	0	0
1997	GN-1	0	0	0
1997	GN-10	0	0	0
1997	GN-11	0	0	0
1997	GN-12	0	0	0
1997	GN-13	1	0	0
1997	GN-14	0	0	0
1997	GN-15	0	0	0
1997	GN-16	0	0	0
1997	GN-17	0	0	0
1997	GN-18	0	0	0
1997	GN-19	0	0	0
1997	GN-2	0	0	0
1997	GN-20	0	0	0
1997	GN-21	3	0	0
1997	GN-22	0	0	0
1997	GN-23	2	0	0
1997	GN-24	0	0	0
1997	GN-25	0	0	0
1997	GN-26	1	0	0
1997	GN-27	0	0	0
1997	GN-28	0	0	0
1997	GN-29	1	0	0
1997	GN-3	0	0	0
1997	GN-30	0	0	0
1997	GN-31	0	0	0
1997	GN-32	1	0	0
1997	GN-33	0	0	0
1997	GN-34	0	0	0
1997	GN-35	0	0	0
1997	GN-36	0	0	0
1997	GN-37	0	0	0
1997	GN-38	0	0	0
1997	GN-39	0	0	0
1997	GN-4	0	0	0
1997	GN-40	0	0	0
1997	GN-41	0	0	0
1997	GN-42	0	0	0
1997	GN-43	0	0	0
1997	GN-44	0	0	0
1997	GN-45	0	0	0
1997	GN-46	0	0	0
1997	GN-47	0	0	0
1997	GN-48	0	0	0
1997	GN-49	0	0	0
1997	GN-5	0	0	0
1997	GN-50	0	0	0
1997	GN-51	0	0	0
1997	GN-52	1	0	0
1997	GN-6	0	0	0
1997	GN-7	0	0	0
1997	GN-8	0	0	0
1997	GN-9	0	0	0
1998	GN-1	0	0	0
1998	GN-10	0	0	0
1998	GN-11	0	0	0
1998	GN-12	0	0	0
1998	GN-13	0	0	0
1998	GN-14	0	0	0
1998	GN-15	0	0	0
1998	GN-16	0	0	0
1998	GN-17	0	0	0
1998	GN-18	0	0	0
1998	GN-19	0	0	0
1998	GN-2	0	0	0
1998	GN-20	0	0	0
1998	GN-21	0	0	0
1998	GN-22	0	0	0
1998	GN-23	0	0	0
1998	GN-24	0	0	0
1998	GN-25	0	0	0
1998	GN-26	0	0	0
1998	GN-27	0	0	0
1998	GN-28	0	0	0
1998	GN-29	0	0	0
1998	GN-3	0	0	0
1998	GN-30	0	0	0
1998	GN-31	0	0	0
1998	GN-32	0	0	0
1998	GN-33	0	0	0
1998	GN-34	0	0	0
1998	GN-35	1	0	0
1998	GN-36	0	0	0
1998	GN-37	0	0	0
1998	GN-38	0	0	0
1998	GN-39	4	0	0
1998	GN-4	0	0	0
1998	GN-40	0	0	0
1998	GN-41	0	0	0
1998	GN-42	0	0	0
1998	GN-43	0	0	0
1998	GN-44	0	0	0
1998	GN-45	0	0	0
1998	GN-46	0	0	0
1998	GN-47	0	0	0
1998	GN-48	0	0	0
1998	GN-49	0	0	0
1998	GN-5	0	0	0
1998	GN-50	1	0	0
1998	GN-51	0	0	0
1998	GN-52	0	0	0
1998	GN-6	0	0	0
1998	GN-7	0	0	0
1998	GN-8	0	0	0
1998	GN-9	0	0	0
1999	GN-1	0	0	0
1999	GN-10	0	0	0
1999	GN-11	0	0	0
1999	GN-12	0	0	0
1999	GN-13	0	0	0
1999	GN-14	0	0	0
1999	GN-15	0	0	0
1999	GN-16	0	0	0
1999	GN-17	0	0	0
1999	GN-18	0	0	0
1999	GN-19	0	0	0
1999	GN-2	0	0	0
1999	GN-20	0	0	0
1999	GN-21	1	0	0
1999	GN-22	0	0	0
1999	GN-23	0	0	0
1999	GN-24	0	0	0
1999	GN-25	0	0	0
1999	GN-26	0	0	0
1999	GN-27	0	0	0
1999	GN-28	0	0	0
1999	GN-29	1	0	0
1999	GN-3	0	0	0
1999	GN-30	0	0	0
1999	GN-31	0	0	0
1999	GN-32	0	0	0
1999	GN-33	0	0	0
1999	GN-34	0	0	0
1999	GN-35	1	0	0
1999	GN-36	0	0	0
1999	GN-37	1	0	0
1999	GN-38	0	0	0
1999	GN-39	0	0	0
1999	GN-4	0	0	0
1999	GN-40	0	0	0
1999	GN-41	0	0	0
1999	GN-42	0	0	0
1999	GN-43	0	0	0
1999	GN-44	0	0	0
1999	GN-45	0	0	0
1999	GN-46	0	0	0
1999	GN-47	0	0	0
1999	GN-48	0	0	0
1999	GN-49	0	0	0
1999	GN-5	0	0	0
1999	GN-50	0	0	0
1999	GN-51	0	0	0
1999	GN-52	0	0	0
1999	GN-6	0	0	0
1999	GN-7	0	0	0
1999	GN-8	0	0	0
1999	GN-9	0	0	0
2006	GN-1	3	1	0
2006	GN-10	0	1	0
2006	GN-11	0	1	0
2006	GN-12	0	1	0
2006	GN-13	3	1	0
2006	GN-14	3	1	0
2006	GN-15	1	1	0
2006	GN-16	1	1	0
2006	GN-17	0	1	0
2006	GN-18	1	1	0
2006	GN-19	0	1	0
2006	GN-2	4	1	0
2006	GN-20	0	1	0
2006	GN-21	6	1	0
2006	GN-22	5	1	0
2006	GN-23	3	1	0
2006	GN-24	1	1	0
2006	GN-25	4	1	0
2006	GN-26	5	1	0
2006	GN-27	7	1	0
2006	GN-28	2	1	0
2006	GN-29	4	1	0
2006	GN-3	10	1	0
2006	GN-30	9	1	0
2006	GN-31	3	1	0
2006	GN-32	2	1	0
2006	GN-33	4	1	0
2006	GN-34	5	1	0
2006	GN-35	2	1	0
2006	GN-36	1	1	0
2006	GN-37	5	1	0
2006	GN-38	3	1	0
2006	GN-39	2	1	0
2006	GN-4	5	1	0
2006	GN-40	1	1	0
2006	GN-41	1	1	0
2006	GN-42	4	1	0
2006	GN-43	2	1	0
2006	GN-44	2	1	0
2006	GN-45	4	1	0
2006	GN-46	4	1	0
2006	GN-47	1	1	0
2006	GN-48	2	1	0
2006	GN-49	5	1	0
2006	GN-5	3	1	0
2006	GN-50	3	1	0
2006	GN-51	2	1	0
2006	GN-52	1	1	0
2006	GN-6	2	1	0
2006	GN-7	1	1	0
2006	GN-8	0	1	0
2006	GN-9	1	1	0
2007	GN-1	1	1	0
2007	GN-10	1	1	0
2007	GN-11	1	1	0
2007	GN-12	1	1	0
2007	GN-13	2	1	0
2007	GN-14	4	1	0
2007	GN-15	0	1	0
2007	GN-16	2	1	0
2007	GN-17	0	1	0
2007	GN-18	0	1	0
2007	GN-19	1	1	0
2007	GN-2	2	1	0
2007	GN-20	1	1	0
2007	GN-21	3	1	0
2007	GN-22	5	1	0
2007	GN-23	4	1	0
2007	GN-24	0	1	0
2007	GN-25	4	1	0
2007	GN-26	3	1	0
2007	GN-27	2	1	0
2007	GN-28	2	1	0
2007	GN-29	5	1	0
2007	GN-3	4	1	0
2007	GN-30	5	1	0
2007	GN-31	0	1	0
2007	GN-32	2	1	0
2007	GN-33	4	1	0
2007	GN-34	2	1	0
2007	GN-35	3	1	0
2007	GN-36	3	1	0
2007	GN-37	2	1	0
2007	GN-38	0	1	0
2007	GN-39	1	1	0
2007	GN-4	3	1	0
2007	GN-40	1	1	0
2007	GN-41	5	1	0
2007	GN-42	3	1	0
2007	GN-43	6	1	0
2007	GN-44	0	1	0
2007	GN-45	1	1	0
2007	GN-46	4	1	0
2007	GN-47	1	1	0
2007	GN-48	0	1	0
2007	GN-49	2	1	0
2007	GN-5	1	1	0
2007	GN-50	1	1	0
2007	GN-51	3	1	0
2007	GN-52	1	1	0
2007	GN-6	1	1	0
2007	GN-7	0	1	0
2007	GN-8	1	1	0
2007	GN-9	3	1	0
2008	GN-1	3	1	0
2008	GN-10	1	1	0
2008	GN-11	1	1	0
2008	GN-12	1	1	0
2008	GN-13	2	1	0
2008	GN-14	2	1	0
2008	GN-15	0	1	0
2008	GN-16	0	1	0
2008	GN-17	1	1	0
2008	GN-18	0	1	0
2008	GN-19	1	1	0
2008	GN-2	4	1	0
2008	GN-20	0	1	0
2008	GN-21	2	1	0
2008	GN-22	0	1	0
2008	GN-23	1	1	0
2008	GN-24	4	1	0
2008	GN-25	2	1	0
2008	GN-26	3	1	0
2008	GN-27	4	1	0
2008	GN-28	1	1	0
2008	GN-29	5	1	0
2008	GN-3	0	1	0
2008	GN-30	2	1	0
2008	GN-31	2	1	0
2008	GN-32	0	1	0
2008	GN-33	4	1	0
2008	GN-34	6	1	0
2008	GN-35	2	1	0
2008	GN-36	0	1	0
2008	GN-37	2	1	0
2008	GN-38	0	1	0
2008	GN-39	0	1	0
2008	GN-4	0	1	0
2008	GN-40	0	1	0
2008	GN-41	7	1	0
2008	GN-42	0	1	0
2008	GN-43	2	1	0
2008	GN-44	1	1	0
2008	GN-45	2	1	0
2008	GN-46	4	1	0
2008	GN-47	2	1	0
2008	GN-48	0	1	0
2008	GN-49	3	1	0
2008	GN-5	1	1	0
2008	GN-50	3	1	0
2008	GN-51	4	1	0
2008	GN-52	0	1	0
2008	GN-6	0	1	0
2008	GN-7	2	1	0
2008	GN-8	0	1	0
2008	GN-9	0	1	0
2009	GN-1	1	1	0
2009	GN-10	0	1	0
2009	GN-11	0	1	0
2009	GN-12	0	1	0
2009	GN-13	0	1	0
2009	GN-14	0	1	0
2009	GN-15	1	1	0
2009	GN-16	0	1	0
2009	GN-17	0	1	0
2009	GN-18	2	1	0
2009	GN-19	1	1	0
2009	GN-2	0	1	0
2009	GN-20	1	1	0
2009	GN-21	1	1	0
2009	GN-22	0	1	0
2009	GN-23	2	1	0
2009	GN-24	1	1	0
2009	GN-25	1	1	0
2009	GN-26	1	1	0
2009	GN-27	1	1	0
2009	GN-28	0	1	0
2009	GN-29	2	1	0
2009	GN-3	1	1	0
2009	GN-30	1	1	0
2009	GN-31	2	1	0
2009	GN-32	0	1	0
2009	GN-33	4	1	0
2009	GN-34	0	1	0
2009	GN-35	1	1	0
2009	GN-36	3	1	0
2009	GN-37	5	1	0
2009	GN-38	2	1	0
2009	GN-39	1	1	0
2009	GN-4	1	1	0
2009	GN-40	2	1	0
2009	GN-41	0	1	0
2009	GN-42	1	1	0
2009	GN-43	1	1	0
2009	GN-44	1	1	0
2009	GN-45	0	1	0
2009	GN-46	0	1	0
2009	GN-47	1	1	0
2009	GN-48	2	1	0
2009	GN-49	1	1	0
2009	GN-5	0	1	0
2009	GN-50	2	1	0
2009	GN-51	4	1	0
2009	GN-52	1	1	0
2009	GN-6	0	1	0
2009	GN-7	1	1	0
2009	GN-8	0	1	0
2009	GN-9	1	1	0
2010	GN-1	2	1	0
2010	GN-10	1	1	0
2010	GN-11	0	1	0
2010	GN-12	1	1	0
2010	GN-13	0	1	0
2010	GN-14	1	1	0
2010	GN-15	0	1	0
2010	GN-16	0	1	0
2010	GN-17	0	1	0
2010	GN-18	0	1	0
2010	GN-19	0	1	0
2010	GN-2	1	1	0
2010	GN-20	0	1	0
2010	GN-21	4	1	0
2010	GN-22	0	1	0
2010	GN-23	1	1	0
2010	GN-24	0	1	0
2010	GN-25	2	1	0
2010	GN-26	3	1	0
2010	GN-27	0	1	0
2010	GN-28	0	1	0
2010	GN-29	3	1	0
2010	GN-3	0	1	0
2010	GN-30	3	1	0
2010	GN-31	3	1	0
2010	GN-32	1	1	0
2010	GN-33	2	1	0
2010	GN-34	5	1	0
2010	GN-35	0	1	0
2010	GN-36	4	1	0
2010	GN-37	2	1	0
2010	GN-38	1	1	0
2010	GN-39	3	1	0
2010	GN-4	2	1	0
2010	GN-40	0	1	0
2010	GN-41	3	1	0
2010	GN-42	1	1	0
2010	GN-43	1	1	0
2010	GN-44	0	1	0
2010	GN-45	0	1	0
2010	GN-46	0	1	0
2010	GN-47	0	1	0
2010	GN-48	1	1	0
2010	GN-49	2	1	0
2010	GN-5	1	1	0
2010	GN-50	1	1	0
2010	GN-51	0	1	0
2010	GN-52	1	1	0
2010	GN-6	1	1	0
2010	GN-7	0	1	0
2010	GN-8	0	1	0
2010	GN-9	1	1	0
2011	GN-1	2	1	0
2011	GN-10	0	1	0
2011	GN-11	0	1	0
2011	GN-12	0	1	0
2011	GN-13	1	1	0
2011	GN-14	1	1	0
2011	GN-15	0	1	0
2011	GN-16	0	1	0
2011	GN-17	0	1	0
2011	GN-18	0	1	0
2011	GN-19	0	1	0
2011	GN-2	2	1	0
2011	GN-20	0	1	0
2011	GN-21	3	1	0
2011	GN-22	3	1	0
2011	GN-23	2	1	0
2011	GN-24	1	1	0
2011	GN-25	7	1	0
2011	GN-26	2	1	0
2011	GN-27	2	1	0
2011	GN-28	2	1	0
2011	GN-29	3	1	0
2011	GN-3	2	1	0
2011	GN-30	2	1	0
2011	GN-31	1	1	0
2011	GN-32	6	1	0
2011	GN-33	1	1	0
2011	GN-34	2	1	0
2011	GN-35	3	1	0
2011	GN-36	1	1	0
2011	GN-37	2	1	0
2011	GN-38	0	1	0
2011	GN-39	1	1	0
2011	GN-4	1	1	0
2011	GN-40	1	1	0
2011	GN-41	5	1	0
2011	GN-42	2	1	0
2011	GN-43	2	1	0
2011	GN-44	0	1	0
2011	GN-45	3	1	0
2011	GN-46	1	1	0
2011	GN-47	0	1	0
2011	GN-48	0	1	0
2011	GN-49	5	1	0
2011	GN-5	1	1	0
2011	GN-50	1	1	0
2011	GN-51	2	1	0
2011	GN-52	1	1	0
2011	GN-6	0	1	0
2011	GN-7	1	1	0
2011	GN-8	0	1	0
2011	GN-9	3	1	0
2012	GN-1	3	1	0
2012	GN-10	2	1	0
2012	GN-11	1	1	0
2012	GN-12	0	1	0
2012	GN-13	4	1	0
2012	GN-14	2	1	0
2012	GN-15	1	1	0
2012	GN-16	0	1	0
2012	GN-17	0	1	0
2012	GN-18	0	1	0
2012	GN-19	1	1	0
2012	GN-2	1	1	0
2012	GN-20	1	1	0
2012	GN-21	4	1	0
2012	GN-22	1	1	0
2012	GN-23	1	1	0
2012	GN-24	0	1	0
2012	GN-25	2	1	0
2012	GN-26	1	1	0
2012	GN-27	2	1	0
2012	GN-28	2	1	0
2012	GN-29	1	1	0
2012	GN-3	1	1	0
2012	GN-30	1	1	0
2012	GN-31	3	1	0
2012	GN-32	3	1	0
2012	GN-33	2	1	0
2012	GN-34	3	1	0
2012	GN-35	0	1	0
2012	GN-36	1	1	0
2012	GN-37	4	1	0
2012	GN-38	4	1	0
2012	GN-39	3	1	0
2012	GN-4	0	1	0
2012	GN-40	0	1	0
2012	GN-41	11	1	0
2012	GN-42	2	1	0
2012	GN-43	3	1	0
2012	GN-44	0	1	0
2012	GN-45	4	1	0
2012	GN-46	2	1	0
2012	GN-47	3	1	0
2012	GN-48	1	1	0
2012	GN-49	4	1	0
2012	GN-5	2	1	0
2012	GN-50	3	1	0
2012	GN-51	1	1	0
2012	GN-52	0	1	0
2012	GN-6	1	1	0
2012	GN-7	0	1	0
2012	GN-8	0	1	0
2012	GN-9	2	1	0
2013	GN-1	1	1	0
2013	GN-10	2	1	0
2013	GN-11	1	1	0
2013	GN-12	0	1	0
2013	GN-13	1	1	0
2013	GN-14	0	1	0
2013	GN-15	1	1	0
2013	GN-16	0	1	0
2013	GN-17	6	1	0
2013	GN-18	1	1	0
2013	GN-19	0	1	0
2013	GN-2	1	1	0
2013	GN-20	0	1	0
2013	GN-21	3	1	0
2013	GN-22	3	1	0
2013	GN-23	2	1	0
2013	GN-24	2	1	0
2013	GN-25	1	1	0
2013	GN-26	0	1	0
2013	GN-27	1	1	0
2013	GN-28	3	1	0
2013	GN-29	2	1	0
2013	GN-3	0	1	0
2013	GN-30	2	1	0
2013	GN-31	1	1	0
2013	GN-32	1	1	0
2013	GN-33	0	1	0
2013	GN-34	1	1	0
2013	GN-35	2	1	0
2013	GN-36	0	1	0
2013	GN-37	1	1	0
2013	GN-38	0	1	0
2013	GN-39	0	1	0
2013	GN-4	0	1	0
2013	GN-40	1	1	0
2013	GN-41	4	1	0
2013	GN-42	1	1	0
2013	GN-43	2	1	0
2013	GN-44	2	1	0
2013	GN-45	1	1	0
2013	GN-46	0	1	0
2013	GN-47	1	1	0
2013	GN-48	0	1	0
2013	GN-49	4	1	0
2013	GN-5	0	1	0
2013	GN-50	2	1	0
2013	GN-51	0	1	0
2013	GN-52	0	1	0
2013	GN-6	1	1	0
2013	GN-7	0	1	0
2013	GN-8	0	1	0
2013	GN-9	4	1	0
2014	GN-1	0	1	0
2014	GN-10	0	1	0
2014	GN-11	2	1	0
2014	GN-12	1	1	0
2014	GN-13	1	1	0
2014	GN-14	3	1	0
2014	GN-15	1	1	0
2014	GN-16	0	1	0
2014	GN-17	0	1	0
2014	GN-18	2	1	0
2014	GN-19	2	1	0
2014	GN-2	2	1	0
2014	GN-20	1	1	0
2014	GN-21	8	1	0
2014	GN-22	1	1	0
2014	GN-23	3	1	0
2014	GN-24	1	1	0
2014	GN-25	8	1	0
2014	GN-26	2	1	0
2014	GN-27	2	1	0
2014	GN-28	3	1	0
2014	GN-29	2	1	0
2014	GN-3	1	1	0
2014	GN-30	3	1	0
2014	GN-31	3	1	0
2014	GN-32	2	1	0
2014	GN-33	2	1	0
2014	GN-34	1	1	0
2014	GN-35	2	1	0
2014	GN-36	1	1	0
2014	GN-37	3	1	0
2014	GN-38	2	1	0
2014	GN-39	1	1	0
2014	GN-4	1	1	0
2014	GN-40	1	1	0
2014	GN-41	1	1	0
2014	GN-42	3	1	0
2014	GN-43	2	1	0
2014	GN-44	0	1	0
2014	GN-45	6	1	0
2014	GN-46	5	1	0
2014	GN-47	2	1	0
2014	GN-48	0	1	0
2014	GN-49	1	1	0
2014	GN-5	4	1	0
2014	GN-50	1	1	0
2014	GN-51	1	1	0
2014	GN-52	1	1	0
2014	GN-6	4	1	0
2014	GN-7	1	1	0
2014	GN-8	0	1	0
2014	GN-9	1	1	0

## Sheet: LakeoftheWoodsWalleyeCatch
YEAR	SAMP_STA_FULL_NAME	Total	BA	CI
1990	GN-1	37	0	0
1990	GN-10	18	0	0
1990	GN-11	13	0	0
1990	GN-12	18	0	0
1990	GN-13	5	0	0
1990	GN-14	4	0	0
1990	GN-15	6	0	0
1990	GN-16	1	0	0
1990	GN-17	12	0	0
1990	GN-18	36	0	0
1990	GN-19	7	0	0
1990	GN-2	27	0	0
1990	GN-20	17	0	0
1990	GN-21	1	0	0
1990	GN-22	12	0	0
1990	GN-23	27	0	0
1990	GN-24	21	0	0
1990	GN-25	0	0	0
1990	GN-26	0	0	0
1990	GN-27	0	0	0
1990	GN-28	0	0	0
1990	GN-29	0	0	0
1990	GN-3	10	0	0
1990	GN-30	0	0	0
1990	GN-31	0	0	0
1990	GN-32	0	0	0
1990	GN-33	4	0	0
1990	GN-34	22	0	0
1990	GN-35	4	0	0
1990	GN-36	5	0	0
1990	GN-37	21	0	0
1990	GN-38	17	0	0
1990	GN-39	26	0	0
1990	GN-4	4	0	0
1990	GN-40	14	0	0
1990	GN-41	10	0	0
1990	GN-42	10	0	0
1990	GN-43	7	0	0
1990	GN-44	6	0	0
1990	GN-45	6	0	0
1990	GN-46	20	0	0
1990	GN-47	44	0	0
1990	GN-48	16	0	0
1990	GN-49	6	0	0
1990	GN-5	4	0	0
1990	GN-50	5	0	0
1990	GN-51	9	0	0
1990	GN-52	4	0	0
1990	GN-6	12	0	0
1990	GN-7	15	0	0
1990	GN-8	14	0	0
1990	GN-9	0	0	0
1991	GN-1	12	0	0
1991	GN-10	33	0	0
1991	GN-11	38	0	0
1991	GN-12	26	0	0
1991	GN-13	3	0	0
1991	GN-14	7	0	0
1991	GN-15	12	0	0
1991	GN-16	9	0	0
1991	GN-17	12	0	0
1991	GN-18	32	0	0
1991	GN-19	20	0	0
1991	GN-2	12	0	0
1991	GN-20	11	0	0
1991	GN-21	22	0	0
1991	GN-22	35	0	0
1991	GN-23	25	0	0
1991	GN-24	19	0	0
1991	GN-25	27	0	0
1991	GN-26	12	0	0
1991	GN-27	18	0	0
1991	GN-28	21	0	0
1991	GN-29	14	0	0
1991	GN-3	13	0	0
1991	GN-30	16	0	0
1991	GN-31	20	0	0
1991	GN-32	13	0	0
1991	GN-33	16	0	0
1991	GN-34	43	0	0
1991	GN-35	16	0	0
1991	GN-36	7	0	0
1991	GN-37	18	0	0
1991	GN-38	25	0	0
1991	GN-39	25	0	0
1991	GN-4	3	0	0
1991	GN-40	10	0	0
1991	GN-41	8	0	0
1991	GN-42	3	0	0
1991	GN-43	28	0	0
1991	GN-44	15	0	0
1991	GN-45	7	0	0
1991	GN-46	27	0	0
1991	GN-47	23	0	0
1991	GN-48	14	0	0
1991	GN-49	6	0	0
1991	GN-5	18	0	0
1991	GN-50	6	0	0
1991	GN-51	24	0	0
1991	GN-52	33	0	0
1991	GN-6	37	0	0
1991	GN-7	52	0	0
1991	GN-8	34	0	0
1991	GN-9	26	0	0
1992	GN-1	16	0	0
1992	GN-10	32	0	0
1992	GN-11	24	0	0
1992	GN-12	53	0	0
1992	GN-13	20	0	0
1992	GN-14	6	0	0
1992	GN-15	38	0	0
1992	GN-16	27	0	0
1992	GN-17	19	0	0
1992	GN-18	61	0	0
1992	GN-19	22	0	0
1992	GN-2	17	0	0
1992	GN-20	19	0	0
1992	GN-21	22	0	0
1992	GN-22	23	0	0
1992	GN-23	15	0	0
1992	GN-24	27	0	0
1992	GN-25	23	0	0
1992	GN-26	35	0	0
1992	GN-27	25	0	0
1992	GN-28	39	0	0
1992	GN-29	26	0	0
1992	GN-3	15	0	0
1992	GN-30	23	0	0
1992	GN-31	8	0	0
1992	GN-32	19	0	0
1992	GN-33	19	0	0
1992	GN-34	10	0	0
1992	GN-35	16	0	0
1992	GN-36	33	0	0
1992	GN-37	11	0	0
1992	GN-38	27	0	0
1992	GN-39	13	0	0
1992	GN-4	42	0	0
1992	GN-40	18	0	0
1992	GN-41	11	0	0
1992	GN-42	7	0	0
1992	GN-43	22	0	0
1992	GN-44	38	0	0
1992	GN-45	27	0	0
1992	GN-46	54	0	0
1992	GN-47	41	0	0
1992	GN-48	32	0	0
1992	GN-49	6	0	0
1992	GN-5	5	0	0
1992	GN-50	3	0	0
1992	GN-51	2	0	0
1992	GN-52	12	0	0
1992	GN-6	8	0	0
1992	GN-7	29	0	0
1992	GN-8	24	0	0
1992	GN-9	27	0	0
1993	GN-1	6	0	0
1993	GN-10	9	0	0
1993	GN-11	11	0	0
1993	GN-12	15	0	0
1993	GN-13	8	0	0
1993	GN-14	1	0	0
1993	GN-15	7	0	0
1993	GN-16	9	0	0
1993	GN-17	9	0	0
1993	GN-18	5	0	0
1993	GN-19	13	0	0
1993	GN-2	13	0	0
1993	GN-20	19	0	0
1993	GN-21	23	0	0
1993	GN-22	15	0	0
1993	GN-23	12	0	0
1993	GN-24	3	0	0
1993	GN-25	5	0	0
1993	GN-26	14	0	0
1993	GN-27	24	0	0
1993	GN-28	7	0	0
1993	GN-29	24	0	0
1993	GN-3	17	0	0
1993	GN-30	20	0	0
1993	GN-31	24	0	0
1993	GN-32	14	0	0
1993	GN-33	5	0	0
1993	GN-34	4	0	0
1993	GN-35	0	0	0
1993	GN-36	4	0	0
1993	GN-37	4	0	0
1993	GN-38	4	0	0
1993	GN-39	7	0	0
1993	GN-4	6	0	0
1993	GN-40	23	0	0
1993	GN-41	1	0	0
1993	GN-42	2	0	0
1993	GN-43	8	0	0
1993	GN-44	10	0	0
1993	GN-45	7	0	0
1993	GN-46	11	0	0
1993	GN-47	22	0	0
1993	GN-48	2	0	0
1993	GN-49	11	0	0
1993	GN-5	1	0	0
1993	GN-50	10	0	0
1993	GN-51	13	0	0
1993	GN-52	7	0	0
1993	GN-6	14	0	0
1993	GN-7	23	0	0
1993	GN-8	37	0	0
1993	GN-9	9	0	0
1994	GN-1	8	0	0
1994	GN-10	36	0	0
1994	GN-11	38	0	0
1994	GN-12	19	0	0
1994	GN-13	1	0	0
1994	GN-14	5	0	0
1994	GN-15	7	0	0
1994	GN-16	3	0	0
1994	GN-17	19	0	0
1994	GN-18	24	0	0
1994	GN-19	15	0	0
1994	GN-2	16	0	0
1994	GN-20	15	0	0
1994	GN-21	28	0	0
1994	GN-22	25	0	0
1994	GN-23	39	0	0
1994	GN-24	23	0	0
1994	GN-25	16	0	0
1994	GN-26	24	0	0
1994	GN-27	4	0	0
1994	GN-28	4	0	0
1994	GN-29	6	0	0
1994	GN-3	54	0	0
1994	GN-30	8	0	0
1994	GN-31	4	0	0
1994	GN-32	13	0	0
1994	GN-33	9	0	0
1994	GN-34	11	0	0
1994	GN-35	13	0	0
1994	GN-36	9	0	0
1994	GN-37	4	0	0
1994	GN-38	9	0	0
1994	GN-39	11	0	0
1994	GN-4	24	0	0
1994	GN-40	12	0	0
1994	GN-41	2	0	0
1994	GN-42	12	0	0
1994	GN-43	6	0	0
1994	GN-44	19	0	0
1994	GN-45	19	0	0
1994	GN-46	21	0	0
1994	GN-47	12	0	0
1994	GN-48	21	0	0
1994	GN-49	3	0	0
1994	GN-5	11	0	0
1994	GN-50	9	0	0
1994	GN-51	12	0	0
1994	GN-52	12	0	0
1994	GN-6	25	0	0
1994	GN-7	24	0	0
1994	GN-8	4	0	0
1994	GN-9	14	0	0
1995	GN-1	13	0	0
1995	GN-10	20	0	0
1995	GN-11	15	0	0
1995	GN-12	15	0	0
1995	GN-13	5	0	0
1995	GN-14	13	0	0
1995	GN-15	6	0	0
1995	GN-16	8	0	0
1995	GN-17	45	0	0
1995	GN-18	62	0	0
1995	GN-19	18	0	0
1995	GN-2	24	0	0
1995	GN-20	6	0	0
1995	GN-21	37	0	0
1995	GN-22	26	0	0
1995	GN-23	12	0	0
1995	GN-24	18	0	0
1995	GN-25	16	0	0
1995	GN-26	1	0	0
1995	GN-27	1	0	0
1995	GN-28	4	0	0
1995	GN-29	1	0	0
1995	GN-3	14	0	0
1995	GN-30	3	0	0
1995	GN-31	2	0	0
1995	GN-32	7	0	0
1995	GN-33	7	0	0
1995	GN-34	4	0	0
1995	GN-35	6	0	0
1995	GN-36	10	0	0
1995	GN-37	6	0	0
1995	GN-38	9	0	0
1995	GN-39	16	0	0
1995	GN-4	4	0	0
1995	GN-40	11	0	0
1995	GN-41	4	0	0
1995	GN-42	3	0	0
1995	GN-43	8	0	0
1995	GN-44	6	0	0
1995	GN-45	22	0	0
1995	GN-46	29	0	0
1995	GN-47	10	0	0
1995	GN-48	8	0	0
1995	GN-49	5	0	0
1995	GN-5	12	0	0
1995	GN-50	10	0	0
1995	GN-51	17	0	0
1995	GN-52	13	0	0
1995	GN-6	18	0	0
1995	GN-7	37	0	0
1995	GN-8	36	0	0
1995	GN-9	22	0	0
1996	GN-1	0	0	0
1996	GN-10	0	0	0
1996	GN-11	0	0	0
1996	GN-12	1	0	0
1996	GN-13	2	0	0
1996	GN-14	0	0	0
1996	GN-15	0	0	0
1996	GN-16	3	0	0
1996	GN-17	1	0	0
1996	GN-18	6	0	0
1996	GN-19	11	0	0
1996	GN-2	3	0	0
1996	GN-20	3	0	0
1996	GN-21	1	0	0
1996	GN-22	3	0	0
1996	GN-23	5	0	0
1996	GN-24	5	0	0
1996	GN-25	5	0	0
1996	GN-26	3	0	0
1996	GN-27	1	0	0
1996	GN-28	2	0	0
1996	GN-29	9	0	0
1996	GN-3	2	0	0
1996	GN-30	2	0	0
1996	GN-31	3	0	0
1996	GN-32	6	0	0
1996	GN-33	3	0	0
1996	GN-34	6	0	0
1996	GN-35	2	0	0
1996	GN-36	2	0	0
1996	GN-37	5	0	0
1996	GN-38	5	0	0
1996	GN-39	3	0	0
1996	GN-4	10	0	0
1996	GN-40	5	0	0
1996	GN-41	2	0	0
1996	GN-42	1	0	0
1996	GN-43	1	0	0
1996	GN-44	2	0	0
1996	GN-45	8	0	0
1996	GN-46	12	0	0
1996	GN-47	10	0	0
1996	GN-48	9	0	0
1996	GN-49	5	0	0
1996	GN-5	1	0	0
1996	GN-50	3	0	0
1996	GN-51	11	0	0
1996	GN-52	15	0	0
1996	GN-6	1	0	0
1996	GN-7	0	0	0
1996	GN-8	0	0	0
1996	GN-9	1	0	0
1997	GN-1	1	0	0
1997	GN-10	3	0	0
1997	GN-11	2	0	0
1997	GN-12	8	0	0
1997	GN-13	1	0	0
1997	GN-14	4	0	0
1997	GN-15	11	0	0
1997	GN-16	4	0	0
1997	GN-17	18	0	0
1997	GN-18	17	0	0
1997	GN-19	18	0	0
1997	GN-2	4	0	0
1997	GN-20	13	0	0
1997	GN-21	3	0	0
1997	GN-22	3	0	0
1997	GN-23	7	0	0
1997	GN-24	5	0	0
1997	GN-25	4	0	0
1997	GN-26	2	0	0
1997	GN-27	5	0	0
1997	GN-28	10	0	0
1997	GN-29	3	0	0
1997	GN-3	0	0	0
1997	GN-30	2	0	0
1997	GN-31	9	0	0
1997	GN-32	4	0	0
1997	GN-33	5	0	0
1997	GN-34	4	0	0
1997	GN-35	5	0	0
1997	GN-36	7	0	0
1997	GN-37	2	0	0
1997	GN-38	16	0	0
1997	GN-39	8	0	0
1997	GN-4	3	0	0
1997	GN-40	11	0	0
1997	GN-41	1	0	0
1997	GN-42	3	0	0
1997	GN-43	1	0	0
1997	GN-44	19	0	0
1997	GN-45	3	0	0
1997	GN-46	1	0	0
1997	GN-47	3	0	0
1997	GN-48	4	0	0
1997	GN-49	1	0	0
1997	GN-5	1	0	0
1997	GN-50	0	0	0
1997	GN-51	2	0	0
1997	GN-52	17	0	0
1997	GN-6	5	0	0
1997	GN-7	1	0	0
1997	GN-8	0	0	0
1997	GN-9	4	0	0
1998	GN-1	2	0	0
1998	GN-10	8	0	0
1998	GN-11	10	0	0
1998	GN-12	2	0	0
1998	GN-13	0	0	0
1998	GN-14	1	0	0
1998	GN-15	1	0	0
1998	GN-16	5	0	0
1998	GN-17	6	0	0
1998	GN-18	7	0	0
1998	GN-19	2	0	0
1998	GN-2	1	0	0
1998	GN-20	4	0	0
1998	GN-21	5	0	0
1998	GN-22	11	0	0
1998	GN-23	12	0	0
1998	GN-24	5	0	0
1998	GN-25	10	0	0
1998	GN-26	11	0	0
1998	GN-27	5	0	0
1998	GN-28	4	0	0
1998	GN-29	5	0	0
1998	GN-3	0	0	0
1998	GN-30	8	0	0
1998	GN-31	8	0	0
1998	GN-32	1	0	0
1998	GN-33	3	0	0
1998	GN-34	7	0	0
1998	GN-35	7	0	0
1998	GN-36	5	0	0
1998	GN-37	5	0	0
1998	GN-38	9	0	0
1998	GN-39	15	0	0
1998	GN-4	0	0	0
1998	GN-40	7	0	0
1998	GN-41	3	0	0
1998	GN-42	18	0	0
1998	GN-43	19	0	0
1998	GN-44	11	0	0
1998	GN-45	39	0	0
1998	GN-46	21	0	0
1998	GN-47	25	0	0
1998	GN-48	14	0	0
1998	GN-49	11	0	0
1998	GN-5	0	0	0
1998	GN-50	13	0	0
1998	GN-51	20	0	0
1998	GN-52	21	0	0
1998	GN-6	20	0	0
1998	GN-7	10	0	0
1998	GN-8	10	0	0
1998	GN-9	5	0	0
1999	GN-1	59	0	0
1999	GN-10	9	0	0
1999	GN-11	18	0	0
1999	GN-12	12	0	0
1999	GN-13	23	0	0
1999	GN-14	25	0	0
1999	GN-15	8	0	0
1999	GN-16	3	0	0
1999	GN-17	27	0	0
1999	GN-18	35	0	0
1999	GN-19	27	0	0
1999	GN-2	56	0	0
1999	GN-20	28	0	0
1999	GN-21	0	0	0
1999	GN-22	1	0	0
1999	GN-23	8	0	0
1999	GN-24	12	0	0
1999	GN-25	12	0	0
1999	GN-26	6	0	0
1999	GN-27	11	0	0
1999	GN-28	6	0	0
1999	GN-29	0	0	0
1999	GN-3	18	0	0
1999	GN-30	8	0	0
1999	GN-31	10	0	0
1999	GN-32	7	0	0
1999	GN-33	41	0	0
1999	GN-34	34	0	0
1999	GN-35	20	0	0
1999	GN-36	12	0	0
1999	GN-37	1	0	0
1999	GN-38	3	0	0
1999	GN-39	7	0	0
1999	GN-4	10	0	0
1999	GN-40	6	0	0
1999	GN-41	0	0	0
1999	GN-42	3	0	0
1999	GN-43	0	0	0
1999	GN-44	2	0	0
1999	GN-45	15	0	0
1999	GN-46	16	0	0
1999	GN-47	9	0	0
1999	GN-48	5	0	0
1999	GN-49	5	0	0
1999	GN-5	15	0	0
1999	GN-50	13	0	0
1999	GN-51	25	0	0
1999	GN-52	11	0	0
1999	GN-6	16	0	0
1999	GN-7	19	0	0
1999	GN-8	16	0	0
1999	GN-9	0	0	0
2006	GN-1	17	1	0
2006	GN-10	29	1	0
2006	GN-11	24	1	0
2006	GN-12	10	1	0
2006	GN-13	22	1	0
2006	GN-14	18	1	0
2006	GN-15	15	1	0
2006	GN-16	22	1	0
2006	GN-17	26	1	0
2006	GN-18	22	1	0
2006	GN-19	24	1	0
2006	GN-2	16	1	0
2006	GN-20	15	1	0
2006	GN-21	7	1	0
2006	GN-22	18	1	0
2006	GN-23	23	1	0
2006	GN-24	7	1	0
2006	GN-25	13	1	0
2006	GN-26	13	1	0
2006	GN-27	22	1	0
2006	GN-28	11	1	0
2006	GN-29	10	1	0
2006	GN-3	16	1	0
2006	GN-30	7	1	0
2006	GN-31	11	1	0
2006	GN-32	9	1	0
2006	GN-33	12	1	0
2006	GN-34	17	1	0
2006	GN-35	6	1	0
2006	GN-36	6	1	0
2006	GN-37	10	1	0
2006	GN-38	7	1	0
2006	GN-39	5	1	0
2006	GN-4	8	1	0
2006	GN-40	8	1	0
2006	GN-41	3	1	0
2006	GN-42	13	1	0
2006	GN-43	5	1	0
2006	GN-44	8	1	0
2006	GN-45	58	1	0
2006	GN-46	24	1	0
2006	GN-47	29	1	0
2006	GN-48	14	1	0
2006	GN-49	3	1	0
2006	GN-5	5	1	0
2006	GN-50	8	1	0
2006	GN-51	12	1	0
2006	GN-52	9	1	0
2006	GN-6	12	1	0
2006	GN-7	9	1	0
2006	GN-8	9	1	0
2006	GN-9	29	1	0
2007	GN-1	13	1	0
2007	GN-10	19	1	0
2007	GN-11	11	1	0
2007	GN-12	23	1	0
2007	GN-13	15	1	0
2007	GN-14	22	1	0
2007	GN-15	6	1	0
2007	GN-16	3	1	0
2007	GN-17	19	1	0
2007	GN-18	37	1	0
2007	GN-19	23	1	0
2007	GN-2	18	1	0
2007	GN-20	18	1	0
2007	GN-21	15	1	0
2007	GN-22	30	1	0
2007	GN-23	20	1	0
2007	GN-24	6	1	0
2007	GN-25	7	1	0
2007	GN-26	7	1	0
2007	GN-27	8	1	0
2007	GN-28	10	1	0
2007	GN-29	3	1	0
2007	GN-3	16	1	0
2007	GN-30	23	1	0
2007	GN-31	0	1	0
2007	GN-32	8	1	0
2007	GN-33	14	1	0
2007	GN-34	5	1	0
2007	GN-35	13	1	0
2007	GN-36	6	1	0
2007	GN-37	11	1	0
2007	GN-38	9	1	0
2007	GN-39	20	1	0
2007	GN-4	33	1	0
2007	GN-40	20	1	0
2007	GN-41	4	1	0
2007	GN-42	6	1	0
2007	GN-43	12	1	0
2007	GN-44	17	1	0
2007	GN-45	6	1	0
2007	GN-46	5	1	0
2007	GN-47	24	1	0
2007	GN-48	23	1	0
2007	GN-49	4	1	0
2007	GN-5	9	1	0
2007	GN-50	4	1	0
2007	GN-51	12	1	0
2007	GN-52	12	1	0
2007	GN-6	22	1	0
2007	GN-7	29	1	0
2007	GN-8	21	1	0
2007	GN-9	10	1	0
2008	GN-1	10	1	0
2008	GN-10	7	1	0
2008	GN-11	8	1	0
2008	GN-12	7	1	0
2008	GN-13	14	1	0
2008	GN-14	13	1	0
2008	GN-15	9	1	0
2008	GN-16	5	1	0
2008	GN-17	15	1	0
2008	GN-18	15	1	0
2008	GN-19	9	1	0
2008	GN-2	5	1	0
2008	GN-20	10	1	0
2008	GN-21	20	1	0
2008	GN-22	11	1	0
2008	GN-23	19	1	0
2008	GN-24	13	1	0
2008	GN-25	17	1	0
2008	GN-26	10	1	0
2008	GN-27	16	1	0
2008	GN-28	9	1	0
2008	GN-29	16	1	0
2008	GN-3	3	1	0
2008	GN-30	25	1	0
2008	GN-31	10	1	0
2008	GN-32	6	1	0
2008	GN-33	11	1	0
2008	GN-34	9	1	0
2008	GN-35	10	1	0
2008	GN-36	9	1	0
2008	GN-37	13	1	0
2008	GN-38	1	1	0
2008	GN-39	3	1	0
2008	GN-4	7	1	0
2008	GN-40	3	1	0
2008	GN-41	8	1	0
2008	GN-42	12	1	0
2008	GN-43	10	1	0
2008	GN-44	10	1	0
2008	GN-45	7	1	0
2008	GN-46	8	1	0
2008	GN-47	15	1	0
2008	GN-48	12	1	0
2008	GN-49	4	1	0
2008	GN-5	3	1	0
2008	GN-50	12	1	0
2008	GN-51	11	1	0
2008	GN-52	12	1	0
2008	GN-6	13	1	0
2008	GN-7	13	1	0
2008	GN-8	8	1	0
2008	GN-9	11	1	0
2009	GN-1	6	1	0
2009	GN-10	8	1	0
2009	GN-11	16	1	0
2009	GN-12	4	1	0
2009	GN-13	3	1	0
2009	GN-14	2	1	0
2009	GN-15	7	1	0
2009	GN-16	17	1	0
2009	GN-17	32	1	0
2009	GN-18	36	1	0
2009	GN-19	33	1	0
2009	GN-2	4	1	0
2009	GN-20	15	1	0
2009	GN-21	16	1	0
2009	GN-22	5	1	0
2009	GN-23	16	1	0
2009	GN-24	4	1	0
2009	GN-25	5	1	0
2009	GN-26	5	1	0
2009	GN-27	9	1	0
2009	GN-28	10	1	0
2009	GN-29	6	1	0
2009	GN-3	7	1	0
2009	GN-30	4	1	0
2009	GN-31	0	1	0
2009	GN-32	3	1	0
2009	GN-33	7	1	0
2009	GN-34	8	1	0
2009	GN-35	3	1	0
2009	GN-36	5	1	0
2009	GN-37	10	1	0
2009	GN-38	5	1	0
2009	GN-39	5	1	0
2009	GN-4	1	1	0
2009	GN-40	9	1	0
2009	GN-41	2	1	0
2009	GN-42	6	1	0
2009	GN-43	7	1	0
2009	GN-44	9	1	0
2009	GN-45	5	1	0
2009	GN-46	9	1	0
2009	GN-47	5	1	0
2009	GN-48	12	1	0
2009	GN-49	6	1	0
2009	GN-5	11	1	0
2009	GN-50	9	1	0
2009	GN-51	8	1	0
2009	GN-52	9	1	0
2009	GN-6	9	1	0
2009	GN-7	17	1	0
2009	GN-8	11	1	0
2009	GN-9	11	1	0
2010	GN-1	23	1	0
2010	GN-10	7	1	0
2010	GN-11	10	1	0
2010	GN-12	15	1	0
2010	GN-13	4	1	0
2010	GN-14	6	1	0
2010	GN-15	5	1	0
2010	GN-16	3	1	0
2010	GN-17	33	1	0
2010	GN-18	43	1	0
2010	GN-19	35	1	0
2010	GN-2	19	1	0
2010	GN-20	17	1	0
2010	GN-21	12	1	0
2010	GN-22	12	1	0
2010	GN-23	22	1	0
2010	GN-24	15	1	0
2010	GN-25	14	1	0
2010	GN-26	22	1	0
2010	GN-27	26	1	0
2010	GN-28	16	1	0
2010	GN-29	12	1	0
2010	GN-3	27	1	0
2010	GN-30	13	1	0
2010	GN-31	13	1	0
2010	GN-32	4	1	0
2010	GN-33	19	1	0
2010	GN-34	35	1	0
2010	GN-35	0	1	0
2010	GN-36	8	1	0
2010	GN-37	12	1	0
2010	GN-38	7	1	0
2010	GN-39	7	1	0
2010	GN-4	19	1	0
2010	GN-40	9	1	0
2010	GN-41	7	1	0
2010	GN-42	8	1	0
2010	GN-43	8	1	0
2010	GN-44	7	1	0
2010	GN-45	9	1	0
2010	GN-46	9	1	0
2010	GN-47	13	1	0
2010	GN-48	20	1	0
2010	GN-49	8	1	0
2010	GN-5	3	1	0
2010	GN-50	7	1	0
2010	GN-51	3	1	0
2010	GN-52	9	1	0
2010	GN-6	8	1	0
2010	GN-7	12	1	0
2010	GN-8	10	1	0
2010	GN-9	9	1	0
2011	GN-1	42	1	0
2011	GN-10	32	1	0
2011	GN-11	43	1	0
2011	GN-12	11	1	0
2011	GN-13	3	1	0
2011	GN-14	3	1	0
2011	GN-15	16	1	0
2011	GN-16	6	1	0
2011	GN-17	34	1	0
2011	GN-18	35	1	0
2011	GN-19	30	1	0
2011	GN-2	25	1	0
2011	GN-20	14	1	0
2011	GN-21	22	1	0
2011	GN-22	20	1	0
2011	GN-23	26	1	0
2011	GN-24	25	1	0
2011	GN-25	8	1	0
2011	GN-26	12	1	0
2011	GN-27	17	1	0
2011	GN-28	16	1	0
2011	GN-29	16	1	0
2011	GN-3	16	1	0
2011	GN-30	17	1	0
2011	GN-31	26	1	0
2011	GN-32	6	1	0
2011	GN-33	30	1	0
2011	GN-34	47	1	0
2011	GN-35	10	1	0
2011	GN-36	11	1	0
2011	GN-37	14	1	0
2011	GN-38	16	1	0
2011	GN-39	13	1	0
2011	GN-4	13	1	0
2011	GN-40	23	1	0
2011	GN-41	27	1	0
2011	GN-42	35	1	0
2011	GN-43	15	1	0
2011	GN-44	15	1	0
2011	GN-45	14	1	0
2011	GN-46	33	1	0
2011	GN-47	14	1	0
2011	GN-48	33	1	0
2011	GN-49	7	1	0
2011	GN-5	11	1	0
2011	GN-50	25	1	0
2011	GN-51	15	1	0
2011	GN-52	11	1	0
2011	GN-6	18	1	0
2011	GN-7	35	1	0
2011	GN-8	9	1	0
2011	GN-9	11	1	0
2012	GN-1	23	1	0
2012	GN-10	16	1	0
2012	GN-11	10	1	0
2012	GN-12	10	1	0
2012	GN-13	8	1	0
2012	GN-14	19	1	0
2012	GN-15	11	1	0
2012	GN-16	9	1	0
2012	GN-17	31	1	0
2012	GN-18	40	1	0
2012	GN-19	19	1	0
2012	GN-2	19	1	0
2012	GN-20	14	1	0
2012	GN-21	32	1	0
2012	GN-22	22	1	0
2012	GN-23	34	1	0
2012	GN-24	32	1	0
2012	GN-25	15	1	0
2012	GN-26	30	1	0
2012	GN-27	7	1	0
2012	GN-28	7	1	0
2012	GN-29	18	1	0
2012	GN-3	13	1	0
2012	GN-30	19	1	0
2012	GN-31	16	1	0
2012	GN-32	14	1	0
2012	GN-33	11	1	0
2012	GN-34	8	1	0
2012	GN-35	14	1	0
2012	GN-36	26	1	0
2012	GN-37	39	1	0
2012	GN-38	2	1	0
2012	GN-39	6	1	0
2012	GN-4	15	1	0
2012	GN-40	8	1	0
2012	GN-41	35	1	0
2012	GN-42	24	1	0
2012	GN-43	29	1	0
2012	GN-44	72	1	0
2012	GN-45	19	1	0
2012	GN-46	16	1	0
2012	GN-47	10	1	0
2012	GN-48	10	1	0
2012	GN-49	13	1	0
2012	GN-5	12	1	0
2012	GN-50	12	1	0
2012	GN-51	9	1	0
2012	GN-52	7	1	0
2012	GN-6	27	1	0
2012	GN-7	15	1	0
2012	GN-8	29	1	0
2012	GN-9	24	1	0
2013	GN-1	27	1	0
2013	GN-10	15	1	0
2013	GN-11	15	1	0
2013	GN-12	9	1	0
2013	GN-13	6	1	0
2013	GN-14	9	1	0
2013	GN-15	4	1	0
2013	GN-16	7	1	0
2013	GN-17	23	1	0
2013	GN-18	27	1	0
2013	GN-19	9	1	0
2013	GN-2	15	1	0
2013	GN-20	19	1	0
2013	GN-21	21	1	0
2013	GN-22	14	1	0
2013	GN-23	35	1	0
2013	GN-24	20	1	0
2013	GN-25	13	1	0
2013	GN-26	11	1	0
2013	GN-27	16	1	0
2013	GN-28	14	1	0
2013	GN-29	10	1	0
2013	GN-3	6	1	0
2013	GN-30	16	1	0
2013	GN-31	35	1	0
2013	GN-32	39	1	0
2013	GN-33	13	1	0
2013	GN-34	14	1	0
2013	GN-35	13	1	0
2013	GN-36	15	1	0
2013	GN-37	6	1	0
2013	GN-38	16	1	0
2013	GN-39	23	1	0
2013	GN-4	7	1	0
2013	GN-40	6	1	0
2013	GN-41	7	1	0
2013	GN-42	8	1	0
2013	GN-43	17	1	0
2013	GN-44	23	1	0
2013	GN-45	17	1	0
2013	GN-46	4	1	0
2013	GN-47	22	1	0
2013	GN-48	5	1	0
2013	GN-49	14	1	0
2013	GN-5	2	1	0
2013	GN-50	13	1	0
2013	GN-51	0	1	0
2013	GN-52	16	1	0
2013	GN-6	29	1	0
2013	GN-7	5	1	0
2013	GN-8	16	1	0
2013	GN-9	20	1	0
2014	GN-1	23	1	0
2014	GN-10	36	1	0
2014	GN-11	16	1	0
2014	GN-12	31	1	0
2014	GN-13	11	1	0
2014	GN-14	38	1	0
2014	GN-15	12	1	0
2014	GN-16	19	1	0
2014	GN-17	43	1	0
2014	GN-18	138	1	0
2014	GN-19	70	1	0
2014	GN-2	15	1	0
2014	GN-20	36	1	0
2014	GN-21	33	1	0
2014	GN-22	14	1	0
2014	GN-23	10	1	0
2014	GN-24	16	1	0
2014	GN-25	29	1	0
2014	GN-26	25	1	0
2014	GN-27	18	1	0
2014	GN-28	18	1	0
2014	GN-29	17	1	0
2014	GN-3	14	1	0
2014	GN-30	22	1	0
2014	GN-31	28	1	0
2014	GN-32	16	1	0
2014	GN-33	14	1	0
2014	GN-34	17	1	0
2014	GN-35	7	1	0
2014	GN-36	11	1	0
2014	GN-37	20	1	0
2014	GN-38	7	1	0
2014	GN-39	10	1	0
2014	GN-4	15	1	0
2014	GN-40	6	1	0
2014	GN-41	19	1	0
2014	GN-42	17	1	0
2014	GN-43	9	1	0
2014	GN-44	19	1	0
2014	GN-45	52	1	0
2014	GN-46	33	1	0
2014	GN-47	32	1	0
2014	GN-48	22	1	0
2014	GN-49	9	1	0
2014	GN-5	1	1	0
2014	GN-50	13	1	0
2014	GN-51	9	1	0
2014	GN-52	19	1	0
2014	GN-6	34	1	0
2014	GN-7	13	1	0
2014	GN-8	26	1	0
2014	GN-9	25	1	0

## Sheet: VermilionPikeCatch
YEAR	SAMP_STA_FULL_NAME	Total	BA	CI
1990	1	0	0	0
1990	10	0	0	0
1990	11	0	0	0
1990	12	1	0	0
1990	13	1	0	0
1990	14	1	0	0
1990	15	0	0	0
1990	16	2	0	0
1990	17	3	0	0
1990	18	3	0	0
1990	19	2	0	0
1990	2	2	0	0
1990	20	4	0	0
1990	3	2	0	0
1990	4	0	0	0
1990	5	0	0	0
1990	6	0	0	0
1990	7	0	0	0
1990	8	2	0	0
1990	9	0	0	0
1991	1	0	0	0
1991	10	1	0	0
1991	11	0	0	0
1991	12	5	0	0
1991	13	3	0	0
1991	14	1	0	0
1991	15	3	0	0
1991	16	1	0	0
1991	17	4	0	0
1991	18	1	0	0
1991	19	3	0	0
1991	2	1	0	0
1991	20	1	0	0
1991	3	1	0	0
1991	4	0	0	0
1991	5	0	0	0
1991	6	3	0	0
1991	7	0	0	0
1991	8	2	0	0
1991	9	3	0	0
1992	1	1	0	0
1992	10	0	0	0
1992	11	0	0	0
1992	12	3	0	0
1992	13	1	0	0
1992	14	0	0	0
1992	15	2	0	0
1992	16	7	0	0
1992	17	1	0	0
1992	18	0	0	0
1992	19	1	0	0
1992	2	0	0	0
1992	20	1	0	0
1992	3	0	0	0
1992	4	1	0	0
1992	5	0	0	0
1992	6	1	0	0
1992	7	2	0	0
1992	8	1	0	0
1992	9	0	0	0
1993	1	1	0	0
1993	10	3	0	0
1993	11	0	0	0
1993	12	3	0	0
1993	13	1	0	0
1993	14	3	0	0
1993	15	3	0	0
1993	16	2	0	0
1993	17	1	0	0
1993	18	1	0	0
1993	19	1	0	0
1993	2	1	0	0
1993	20	1	0	0
1993	3	0	0	0
1993	4	1	0	0
1993	5	1	0	0
1993	6	1	0	0
1993	7	0	0	0
1993	8	0	0	0
1993	9	1	0	0
1994	1	1	0	0
1994	10	0	0	0
1994	11	1	0	0
1994	12	0	0	0
1994	13	2	0	0
1994	14	2	0	0
1994	15	0	0	0
1994	16	1	0	0
1994	17	1	0	0
1994	18	0	0	0
1994	19	0	0	0
1994	2	0	0	0
1994	20	0	0	0
1994	3	1	0	0
1994	4	0	0	0
1994	5	0	0	0
1994	6	0	0	0
1994	7	1	0	0
1994	8	3	0	0
1994	9	2	0	0
1995	1	0	0	0
1995	10	0	0	0
1995	11	2	0	0
1995	12	0	0	0
1995	13	3	0	0
1995	14	0	0	0
1995	15	1	0	0
1995	16	3	0	0
1995	17	2	0	0
1995	18	1	0	0
1995	19	1	0	0
1995	2	0	0	0
1995	20	1	0	0
1995	3	1	0	0
1995	4	0	0	0
1995	5	0	0	0
1995	6	0	0	0
1995	7	0	0	0
1995	8	2	0	0
1995	9	2	0	0
1996	1	0	0	0
1996	10	0	0	0
1996	11	0	0	0
1996	12	0	0	0
1996	13	3	0	0
1996	14	2	0	0
1996	15	5	0	0
1996	16	3	0	0
1996	17	2	0	0
1996	18	1	0	0
1996	19	2	0	0
1996	2	2	0	0
1996	20	1	0	0
1996	3	1	0	0
1996	4	5	0	0
1996	5	1	0	0
1996	6	0	0	0
1996	7	0	0	0
1996	8	0	0	0
1996	9	0	0	0
1997	1	0	0	0
1997	10	0	0	0
1997	11	3	0	0
1997	12	1	0	0
1997	13	1	0	0
1997	14	3	0	0
1997	15	1	0	0
1997	16	2	0	0
1997	17	0	0	0
1997	18	1	0	0
1997	19	0	0	0
1997	2	1	0	0
1997	20	0	0	0
1997	3	1	0	0
1997	4	0	0	0
1997	5	0	0	0
1997	6	0	0	0
1997	7	1	0	0
1997	8	1	0	0
1997	9	1	0	0
1998	1	0	0	0
1998	10	1	0	0
1998	11	0	0	0
1998	12	2	0	0
1998	13	1	0	0
1998	14	1	0	0
1998	15	0	0	0
1998	16	1	0	0
1998	17	1	0	0
1998	18	2	0	0
1998	19	3	0	0
1998	2	1	0	0
1998	20	1	0	0
1998	3	0	0	0
1998	4	2	0	0
1998	5	1	0	0
1998	6	0	0	0
1998	7	0	0	0
1998	8	1	0	0
1998	9	1	0	0
1999	1	1	0	0
1999	10	0	0	0
1999	11	0	0	0
1999	12	0	0	0
1999	13	0	0	0
1999	14	3	0	0
1999	15	1	0	0
1999	16	1	0	0
1999	17	0	0	0
1999	18	2	0	0
1999	19	1	0	0
1999	2	0	0	0
1999	20	0	0	0
1999	3	0	0	0
1999	4	0	0	0
1999	5	0	0	0
1999	6	0	0	0
1999	7	0	0	0
1999	8	0	0	0
1999	9	0	0	0
2006	1	0	1	0
2006	10	0	1	0
2006	11	2	1	0
2006	12	0	1	0
2006	13	2	1	0
2006	14	2	1	0
2006	15	1	1	0
2006	16	1	1	0
2006	17	3	1	0
2006	18	0	1	0
2006	19	4	1	0
2006	2	0	1	0
2006	20	2	1	0
2006	3	1	1	0
2006	4	1	1	0
2006	5	0	1	0
2006	6	0	1	0
2006	7	0	1	0
2006	8	2	1	0
2006	9	1	1	0
2007	1	0	1	0
2007	10	0	1	0
2007	11	0	1	0
2007	12	0	1	0
2007	13	2	1	0
2007	14	1	1	0
2007	15	2	1	0
2007	16	4	1	0
2007	17	2	1	0
2007	18	0	1	0
2007	19	0	1	0
2007	2	1	1	0
2007	20	1	1	0
2007	3	0	1	0
2007	4	0	1	0
2007	5	0	1	0
2007	6	0	1	0
2007	7	0	1	0
2007	8	0	1	0
2007	9	0	1	0
2008	1	0	1	0
2008	10	1	1	0
2008	11	0	1	0
2008	12	2	1	0
2008	13	3	1	0
2008	14	1	1	0
2008	15	0	1	0
2008	16	2	1	0
2008	17	0	1	0
2008	18	2	1	0
2008	19	0	1	0
2008	2	2	1	0
2008	20	0	1	0
2008	3	1	1	0
2008	4	0	1	0
2008	5	0	1	0
2008	6	0	1	0
2008	7	0	1	0
2008	8	0	1	0
2008	9	1	1	0
2009	1	0	1	0
2009	10	0	1	0
2009	11	0	1	0
2009	12	2	1	0
2009	13	0	1	0
2009	14	1	1	0
2009	15	2	1	0
2009	16	4	1	0
2009	17	4	1	0
2009	18	2	1	0
2009	19	4	1	0
2009	2	0	1	0
2009	20	0	1	0
2009	3	0	1	0
2009	4	1	1	0
2009	5	0	1	0
2009	6	0	1	0
2009	7	0	1	0
2009	8	0	1	0
2009	9	2	1	0
2010	1	0	1	0
2010	10	1	1	0
2010	11	1	1	0
2010	12	1	1	0
2010	13	0	1	0
2010	14	0	1	0
2010	15	3	1	0
2010	16	4	1	0
2010	17	1	1	0
2010	18	2	1	0
2010	19	0	1	0
2010	2	0	1	0
2010	20	0	1	0
2010	3	1	1	0
2010	4	0	1	0
2010	5	0	1	0
2010	6	0	1	0
2010	7	0	1	0
2010	8	0	1	0
2010	9	0	1	0
2011	1	0	1	0
2011	10	0	1	0
2011	11	2	1	0
2011	12	0	1	0
2011	13	2	1	0
2011	14	1	1	0
2011	15	0	1	0
2011	16	10	1	0
2011	17	2	1	0
2011	18	1	1	0
2011	19	0	1	0
2011	2	0	1	0
2011	20	1	1	0
2011	3	0	1	0
2011	4	0	1	0
2011	5	0	1	0
2011	6	0	1	0
2011	7	0	1	0
2011	8	0	1	0
2011	9	0	1	0
2012	1	2	1	0
2012	10	1	1	0
2012	11	1	1	0
2012	12	1	1	0
2012	13	0	1	0
2012	14	1	1	0
2012	15	1	1	0
2012	16	1	1	0
2012	17	2	1	0
2012	18	1	1	0
2012	19	0	1	0
2012	2	0	1	0
2012	20	1	1	0
2012	3	0	1	0
2012	4	0	1	0
2012	5	0	1	0
2012	6	0	1	0
2012	7	0	1	0
2012	8	1	1	0
2012	9	1	1	0
2013	1	0	1	0
2013	10	0	1	0
2013	11	0	1	0
2013	12	0	1	0
2013	13	0	1	0
2013	14	2	1	0
2013	15	1	1	0
2013	16	1	1	0
2013	17	3	1	0
2013	18	0	1	0
2013	19	0	1	0
2013	2	2	1	0
2013	20	0	1	0
2013	3	1	1	0
2013	4	1	1	0
2013	5	0	1	0
2013	6	0	1	0
2013	7	1	1	0
2013	8	0	1	0
2013	9	2	1	0
2014	1	0	1	0
2014	10	1	1	0
2014	11	0	1	0
2014	12	0	1	0
2014	13	0	1	0
2014	14	0	1	0
2014	15	0	1	0
2014	16	0	1	0
2014	17	1	1	0
2014	18	0	1	0
2014	19	2	1	0
2014	2	0	1	0
2014	20	0	1	0
2014	3	1	1	0
2014	4	1	1	0
2014	5	1	1	0
2014	6	0	1	0
2014	7	0	1	0
2014	8	1	1	0
2014	9	1	1	0

## Sheet: VermilionPerchCatch
YEAR	SAMP_STA_FULL_NAME	Total	BA	CI
1990	1	42	0	0
1990	10	30	0	0
1990	11	28	0	0
1990	12	49	0	0
1990	13	50	0	0
1990	14	46	0	0
1990	15	26	0	0
1990	16	12	0	0
1990	17	42	0	0
1990	18	42	0	0
1990	19	13	0	0
1990	2	25	0	0
1990	20	7	0	0
1990	3	52	0	0
1990	4	11	0	0
1990	5	20	0	0
1990	6	44	0	0
1990	7	20	0	0
1990	8	26	0	0
1990	9	79	0	0
1991	1	91	0	0
1991	10	15	0	0
1991	11	94	0	0
1991	12	49	0	0
1991	13	70	0	0
1991	14	48	0	0
1991	15	26	0	0
1991	16	32	0	0
1991	17	36	0	0
1991	18	32	0	0
1991	19	37	0	0
1991	2	74	0	0
1991	20	2	0	0
1991	3	61	0	0
1991	4	13	0	0
1991	5	20	0	0
1991	6	21	0	0
1991	7	31	0	0
1991	8	131	0	0
1991	9	75	0	0
1992	1	24	0	0
1992	10	27	0	0
1992	11	47	0	0
1992	12	38	0	0
1992	13	135	0	0
1992	14	34	0	0
1992	15	30	0	0
1992	16	44	0	0
1992	17	45	0	0
1992	18	9	0	0
1992	19	23	0	0
1992	2	27	0	0
1992	20	3	0	0
1992	3	46	0	0
1992	4	25	0	0
1992	5	35	0	0
1992	6	20	0	0
1992	7	34	0	0
1992	8	44	0	0
1992	9	50	0	0
1993	1	33	0	0
1993	10	40	0	0
1993	11	21	0	0
1993	12	36	0	0
1993	13	160	0	0
1993	14	45	0	0
1993	15	31	0	0
1993	16	75	0	0
1993	17	34	0	0
1993	18	3	0	0
1993	19	22	0	0
1993	2	36	0	0
1993	20	0	0	0
1993	3	15	0	0
1993	4	25	0	0
1993	5	53	0	0
1993	6	32	0	0
1993	7	34	0	0
1993	8	29	0	0
1993	9	73	0	0
1994	1	17	0	0
1994	10	44	0	0
1994	11	9	0	0
1994	12	10	0	0
1994	13	230	0	0
1994	14	59	0	0
1994	15	76	0	0
1994	16	20	0	0
1994	17	10	0	0
1994	18	3	0	0
1994	19	0	0	0
1994	2	0	0	0
1994	20	0	0	0
1994	3	21	0	0
1994	4	10	0	0
1994	5	0	0	0
1994	6	12	0	0
1994	7	19	0	0
1994	8	22	0	0
1994	9	6	0	0
1995	1	17	0	0
1995	10	37	0	0
1995	11	14	0	0
1995	12	4	0	0
1995	13	23	0	0
1995	14	18	0	0
1995	15	14	0	0
1995	16	27	0	0
1995	17	17	0	0
1995	18	9	0	0
1995	19	6	0	0
1995	2	67	0	0
1995	20	2	0	0
1995	3	19	0	0
1995	4	11	0	0
1995	5	22	0	0
1995	6	7	0	0
1995	7	16	0	0
1995	8	14	0	0
1995	9	5	0	0
1996	1	45	0	0
1996	10	13	0	0
1996	11	2	0	0
1996	12	30	0	0
1996	13	44	0	0
1996	14	83	0	0
1996	15	20	0	0
1996	16	7	0	0
1996	17	69	0	0
1996	18	45	0	0
1996	19	17	0	0
1996	2	33	0	0
1996	20	6	0	0
1996	3	29	0	0
1996	4	7	0	0
1996	5	18	0	0
1996	6	25	0	0
1996	7	13	0	0
1996	8	19	0	0
1996	9	68	0	0
1997	1	21	0	0
1997	10	19	0	0
1997	11	39	0	0
1997	12	85	0	0
1997	13	36	0	0
1997	14	53	0	0
1997	15	7	0	0
1997	16	2	0	0
1997	17	21	0	0
1997	18	7	0	0
1997	19	12	0	0
1997	2	29	0	0
1997	20	6	0	0
1997	3	30	0	0
1997	4	11	0	0
1997	5	18	0	0
1997	6	61	0	0
1997	7	27	0	0
1997	8	5	0	0
1997	9	7	0	0
1998	1	38	0	0
1998	10	18	0	0
1998	11	61	0	0
1998	12	35	0	0
1998	13	103	0	0
1998	14	60	0	0
1998	15	14	0	0
1998	16	8	0	0
1998	17	20	0	0
1998	18	22	0	0
1998	19	45	0	0
1998	2	32	0	0
1998	20	5	0	0
1998	3	21	0	0
1998	4	13	0	0
1998	5	27	0	0
1998	6	15	0	0
1998	7	11	0	0
1998	8	20	0	0
1998	9	9	0	0
1999	1	60	0	0
1999	10	39	0	0
1999	11	18	0	0
1999	12	13	0	0
1999	13	61	0	0
1999	14	22	0	0
1999	15	40	0	0
1999	16	23	0	0
1999	17	26	0	0
1999	18	24	0	0
1999	19	24	0	0
1999	2	51	0	0
1999	20	2	0	0
1999	3	60	0	0
1999	4	21	0	0
1999	5	22	0	0
1999	6	16	0	0
1999	7	8	0	0
1999	8	35	0	0
1999	9	12	0	0
2006	1	19	1	0
2006	10	46	1	0
2006	11	141	1	0
2006	12	28	1	0
2006	13	56	1	0
2006	14	23	1	0
2006	15	8	1	0
2006	16	14	1	0
2006	17	15	1	0
2006	18	6	1	0
2006	19	14	1	0
2006	2	60	1	0
2006	20	16	1	0
2006	3	16	1	0
2006	4	12	1	0
2006	5	18	1	0
2006	6	14	1	0
2006	7	16	1	0
2006	8	7	1	0
2006	9	78	1	0
2007	1	19	1	0
2007	10	14	1	0
2007	11	10	1	0
2007	12	9	1	0
2007	13	28	1	0
2007	14	22	1	0
2007	15	5	1	0
2007	16	18	1	0
2007	17	37	1	0
2007	18	15	1	0
2007	19	9	1	0
2007	2	18	1	0
2007	20	7	1	0
2007	3	2	1	0
2007	4	7	1	0
2007	5	10	1	0
2007	6	7	1	0
2007	7	10	1	0
2007	8	20	1	0
2007	9	45	1	0
2008	1	24	1	0
2008	10	17	1	0
2008	11	6	1	0
2008	12	11	1	0
2008	13	74	1	0
2008	14	9	1	0
2008	15	1	1	0
2008	16	1	1	0
2008	17	12	1	0
2008	18	5	1	0
2008	19	1	1	0
2008	2	11	1	0
2008	20	7	1	0
2008	3	10	1	0
2008	4	4	1	0
2008	5	17	1	0
2008	6	20	1	0
2008	7	22	1	0
2008	8	16	1	0
2008	9	11	1	0
2009	1	15	1	0
2009	10	6	1	0
2009	11	24	1	0
2009	12	13	1	0
2009	13	46	1	0
2009	14	62	1	0
2009	15	0	1	0
2009	16	18	1	0
2009	17	31	1	0
2009	18	11	1	0
2009	19	15	1	0
2009	2	6	1	0
2009	20	14	1	0
2009	3	20	1	0
2009	4	2	1	0
2009	5	16	1	0
2009	6	11	1	0
2009	7	9	1	0
2009	8	13	1	0
2009	9	8	1	0
2010	1	12	1	0
2010	10	13	1	0
2010	11	8	1	0
2010	12	25	1	0
2010	13	36	1	0
2010	14	24	1	0
2010	15	3	1	0
2010	16	77	1	0
2010	17	22	1	0
2010	18	9	1	0
2010	19	14	1	0
2010	2	12	1	0
2010	20	64	1	0
2010	3	16	1	0
2010	4	16	1	0
2010	5	5	1	0
2010	6	13	1	0
2010	7	8	1	0
2010	8	0	1	0
2010	9	9	1	0
2011	1	18	1	0
2011	10	14	1	0
2011	11	15	1	0
2011	12	33	1	0
2011	13	18	1	0
2011	14	18	1	0
2011	15	5	1	0
2011	16	11	1	0
2011	17	18	1	0
2011	18	7	1	0
2011	19	15	1	0
2011	2	8	1	0
2011	20	57	1	0
2011	3	11	1	0
2011	4	9	1	0
2011	5	16	1	0
2011	6	9	1	0
2011	7	14	1	0
2011	8	1	1	0
2011	9	6	1	0
2012	1	21	1	0
2012	10	17	1	0
2012	11	9	1	0
2012	12	12	1	0
2012	13	56	1	0
2012	14	77	1	0
2012	15	9	1	0
2012	16	16	1	0
2012	17	14	1	0
2012	18	26	1	0
2012	19	27	1	0
2012	2	15	1	0
2012	20	41	1	0
2012	3	14	1	0
2012	4	14	1	0
2012	5	20	1	0
2012	6	18	1	0
2012	7	15	1	0
2012	8	16	1	0
2012	9	26	1	0
2013	1	116	1	0
2013	10	45	1	0
2013	11	20	1	0
2013	12	150	1	0
2013	13	105	1	0
2013	14	82	1	0
2013	15	7	1	0
2013	16	41	1	0
2013	17	58	1	0
2013	18	40	1	0
2013	19	168	1	0
2013	2	44	1	0
2013	20	86	1	0
2013	3	32	1	0
2013	4	21	1	0
2013	5	21	1	0
2013	6	24	1	0
2013	7	22	1	0
2013	8	13	1	0
2013	9	10	1	0
2014	1	26	1	0
2014	10	4	1	0
2014	11	34	1	0
2014	12	0	1	0
2014	13	26	1	0
2014	14	76	1	0
2014	15	18	1	0
2014	16	7	1	0
2014	17	32	1	0
2014	18	84	1	0
2014	19	106	1	0
2014	2	47	1	0
2014	20	33	1	0
2014	3	14	1	0
2014	4	15	1	0
2014	5	25	1	0
2014	6	13	1	0
2014	7	28	1	0
2014	8	52	1	0
2014	9	10	1	0

## Sheet: VermilionWalleyeCatch
YEAR	SAMP_STA_FULL_NAME	Total	BA	CI
1990	1	20	0	0
1990	10	15	0	0
1990	11	13	0	0
1990	12	2	0	0
1990	13	19	0	0
1990	14	11	0	0
1990	15	12	0	0
1990	16	5	0	0
1990	17	9	0	0
1990	18	15	0	0
1990	19	8	0	0
1990	2	21	0	0
1990	20	8	0	0
1990	3	5	0	0
1990	4	25	0	0
1990	5	38	0	0
1990	6	43	0	0
1990	7	15	0	0
1990	8	7	0	0
1990	9	19	0	0
1991	1	8	0	0
1991	10	26	0	0
1991	11	2	0	0
1991	12	1	0	0
1991	13	12	0	0
1991	14	10	0	0
1991	15	7	0	0
1991	16	12	0	0
1991	17	6	0	0
1991	18	8	0	0
1991	19	5	0	0
1991	2	18	0	0
1991	20	3	0	0
1991	3	8	0	0
1991	4	27	0	0
1991	5	21	0	0
1991	6	32	0	0
1991	7	17	0	0
1991	8	10	0	0
1991	9	20	0	0
1992	1	19	0	0
1992	10	19	0	0
1992	11	19	0	0
1992	12	11	0	0
1992	13	18	0	0
1992	14	18	0	0
1992	15	8	0	0
1992	16	0	0	0
1992	17	8	0	0
1992	18	6	0	0
1992	19	5	0	0
1992	2	18	0	0
1992	20	2	0	0
1992	3	9	0	0
1992	4	10	0	0
1992	5	36	0	0
1992	6	18	0	0
1992	7	14	0	0
1992	8	9	0	0
1992	9	32	0	0
1993	1	7	0	0
1993	10	15	0	0
1993	11	13	0	0
1993	12	8	0	0
1993	13	14	0	0
1993	14	14	0	0
1993	15	16	0	0
1993	16	2	0	0
1993	17	3	0	0
1993	18	4	0	0
1993	19	1	0	0
1993	2	18	0	0
1993	20	1	0	0
1993	3	2	0	0
1993	4	16	0	0
1993	5	33	0	0
1993	6	22	0	0
1993	7	12	0	0
1993	8	8	0	0
1993	9	5	0	0
1994	1	29	0	0
1994	10	6	0	0
1994	11	8	0	0
1994	12	4	0	0
1994	13	16	0	0
1994	14	5	0	0
1994	15	5	0	0
1994	16	8	0	0
1994	17	1	0	0
1994	18	3	0	0
1994	19	1	0	0
1994	2	0	0	0
1994	20	1	0	0
1994	3	11	0	0
1994	4	9	0	0
1994	5	0	0	0
1994	6	12	0	0
1994	7	9	0	0
1994	8	7	0	0
1994	9	11	0	0
1995	1	12	0	0
1995	10	22	0	0
1995	11	11	0	0
1995	12	7	0	0
1995	13	6	0	0
1995	14	4	0	0
1995	15	14	0	0
1995	16	11	0	0
1995	17	9	0	0
1995	18	17	0	0
1995	19	24	0	0
1995	2	15	0	0
1995	20	4	0	0
1995	3	9	0	0
1995	4	15	0	0
1995	5	21	0	0
1995	6	21	0	0
1995	7	13	0	0
1995	8	3	0	0
1995	9	10	0	0
1996	1	8	0	0
1996	10	15	0	0
1996	11	4	0	0
1996	12	3	0	0
1996	13	7	0	0
1996	14	15	0	0
1996	15	10	0	0
1996	16	10	0	0
1996	17	9	0	0
1996	18	15	0	0
1996	19	10	0	0
1996	2	17	0	0
1996	20	7	0	0
1996	3	13	0	0
1996	4	34	0	0
1996	5	24	0	0
1996	6	28	0	0
1996	7	16	0	0
1996	8	6	0	0
1996	9	13	0	0
1997	1	19	0	0
1997	10	11	0	0
1997	11	18	0	0
1997	12	5	0	0
1997	13	7	0	0
1997	14	5	0	0
1997	15	15	0	0
1997	16	6	0	0
1997	17	4	0	0
1997	18	6	0	0
1997	19	11	0	0
1997	2	28	0	0
1997	20	4	0	0
1997	3	14	0	0
1997	4	40	0	0
1997	5	24	0	0
1997	6	33	0	0
1997	7	27	0	0
1997	8	13	0	0
1997	9	15	0	0
1998	1	9	0	0
1998	10	15	0	0
1998	11	22	0	0
1998	12	7	0	0
1998	13	17	0	0
1998	14	9	0	0
1998	15	22	0	0
1998	16	13	0	0
1998	17	16	0	0
1998	18	16	0	0
1998	19	6	0	0
1998	2	29	0	0
1998	20	13	0	0
1998	3	16	0	0
1998	4	19	0	0
1998	5	11	0	0
1998	6	26	0	0
1998	7	12	0	0
1998	8	16	0	0
1998	9	21	0	0
1999	1	19	0	0
1999	10	23	0	0
1999	11	22	0	0
1999	12	8	0	0
1999	13	16	0	0
1999	14	9	0	0
1999	15	15	0	0
1999	16	6	0	0
1999	17	10	0	0
1999	18	12	0	0
1999	19	12	0	0
1999	2	21	0	0
1999	20	1	0	0
1999	3	32	0	0
1999	4	39	0	0
1999	5	25	0	0
1999	6	24	0	0
1999	7	13	0	0
1999	8	10	0	0
1999	9	20	0	0
2006	1	16	1	0
2006	10	28	1	0
2006	11	12	1	0
2006	12	25	1	0
2006	13	5	1	0
2006	14	15	1	0
2006	15	9	1	0
2006	16	4	1	0
2006	17	9	1	0
2006	18	19	1	0
2006	19	7	1	0
2006	2	25	1	0
2006	20	11	1	0
2006	3	38	1	0
2006	4	42	1	0
2006	5	9	1	0
2006	6	24	1	0
2006	7	35	1	0
2006	8	25	1	0
2006	9	14	1	0
2007	1	20	1	0
2007	10	19	1	0
2007	11	21	1	0
2007	12	21	1	0
2007	13	24	1	0
2007	14	5	1	0
2007	15	13	1	0
2007	16	18	1	0
2007	17	13	1	0
2007	18	21	1	0
2007	19	9	1	0
2007	2	48	1	0
2007	20	9	1	0
2007	3	14	1	0
2007	4	28	1	0
2007	5	26	1	0
2007	6	26	1	0
2007	7	21	1	0
2007	8	11	1	0
2007	9	15	1	0
2008	1	15	1	0
2008	10	27	1	0
2008	11	14	1	0
2008	12	5	1	0
2008	13	8	1	0
2008	14	1	1	0
2008	15	6	1	0
2008	16	9	1	0
2008	17	13	1	0
2008	18	15	1	0
2008	19	7	1	0
2008	2	7	1	0
2008	20	3	1	0
2008	3	12	1	0
2008	4	9	1	0
2008	5	26	1	0
2008	6	22	1	0
2008	7	29	1	0
2008	8	14	1	0
2008	9	17	1	0
2009	1	9	1	0
2009	10	13	1	0
2009	11	11	1	0
2009	12	12	1	0
2009	13	18	1	0
2009	14	17	1	0
2009	15	5	1	0
2009	16	9	1	0
2009	17	10	1	0
2009	18	10	1	0
2009	19	12	1	0
2009	2	15	1	0
2009	20	16	1	0
2009	3	15	1	0
2009	4	13	1	0
2009	5	19	1	0
2009	6	25	1	0
2009	7	17	1	0
2009	8	15	1	0
2009	9	7	1	0
2010	1	11	1	0
2010	10	10	1	0
2010	11	16	1	0
2010	12	5	1	0
2010	13	18	1	0
2010	14	13	1	0
2010	15	5	1	0
2010	16	1	1	0
2010	17	5	1	0
2010	18	13	1	0
2010	19	3	1	0
2010	2	31	1	0
2010	20	5	1	0
2010	3	18	1	0
2010	4	17	1	0
2010	5	12	1	0
2010	6	23	1	0
2010	7	6	1	0
2010	8	13	1	0
2010	9	18	1	0
2011	1	29	1	0
2011	10	17	1	0
2011	11	13	1	0
2011	12	13	1	0
2011	13	19	1	0
2011	14	14	1	0
2011	15	15	1	0
2011	16	6	1	0
2011	17	18	1	0
2011	18	22	1	0
2011	19	3	1	0
2011	2	23	1	0
2011	20	15	1	0
2011	3	19	1	0
2011	4	20	1	0
2011	5	16	1	0
2011	6	20	1	0
2011	7	28	1	0
2011	8	13	1	0
2011	9	35	1	0
2012	1	7	1	0
2012	10	36	1	0
2012	11	18	1	0
2012	12	11	1	0
2012	13	12	1	0
2012	14	12	1	0
2012	15	14	1	0
2012	16	4	1	0
2012	17	10	1	0
2012	18	14	1	0
2012	19	4	1	0
2012	2	28	1	0
2012	20	6	1	0
2012	3	9	1	0
2012	4	20	1	0
2012	5	14	1	0
2012	6	27	1	0
2012	7	27	1	0
2012	8	7	1	0
2012	9	28	1	0
2013	1	28	1	0
2013	10	46	1	0
2013	11	20	1	0
2013	12	16	1	0
2013	13	15	1	0
2013	14	10	1	0
2013	15	13	1	0
2013	16	6	1	0
2013	17	13	1	0
2013	18	24	1	0
2013	19	9	1	0
2013	2	21	1	0
2013	20	9	1	0
2013	3	8	1	0
2013	4	30	1	0
2013	5	30	1	0
2013	6	32	1	0
2013	7	16	1	0
2013	8	5	1	0
2013	9	13	1	0
2014	1	13	1	0
2014	10	13	1	0
2014	11	21	1	0
2014	12	4	1	0
2014	13	1	1	0
2014	14	7	1	0
2014	15	11	1	0
2014	16	0	1	0
2014	17	5	1	0
2014	18	15	1	0
2014	19	2	1	0
2014	2	9	1	0
2014	20	10	1	0
2014	3	10	1	0
2014	4	16	1	0
2014	5	12	1	0
2014	6	25	1	0
2014	7	16	1	0
2014	8	20	1	0
2014	9	6	1	0

## Sheet: SandPointPikeCatch
YEAR	SAMP_STA_FULL_NAME	Total	BA	CI
1990	1	2	0	1
1990	10	1	0	1
1990	11	0	0	1
1990	12	4	0	1
1990	13	2	0	1
1990	14	0	0	1
1990	15	1	0	1
1990	2	0	0	1
1990	3	0	0	1
1990	4	1	0	1
1990	5	2	0	1
1990	6	1	0	1
1990	7	0	0	1
1990	8	2	0	1
1990	9	3	0	1
1991	1	3	0	1
1991	10	2	0	1
1991	11	1	0	1
1991	12	2	0	1
1991	13	0	0	1
1991	14	1	0	1
1991	15	5	0	1
1991	2	2	0	1
1991	3	3	0	1
1991	4	1	0	1
1991	5	2	0	1
1991	6	0	0	1
1991	7	0	0	1
1991	8	1	0	1
1991	9	3	0	1
1993	1	0	0	1
1993	10	1	0	1
1993	11	1	0	1
1993	12	2	0	1
1993	13	1	0	1
1993	14	0	0	1
1993	15	3	0	1
1993	2	1	0	1
1993	3	2	0	1
1993	4	2	0	1
1993	5	1	0	1
1993	6	2	0	1
1993	7	1	0	1
1993	8	3	0	1
1993	9	4	0	1
1994	1	0	0	1
1994	10	5	0	1
1994	11	1	0	1
1994	12	0	0	1
1994	13	2	0	1
1994	14	0	0	1
1994	15	2	0	1
1994	2	0	0	1
1994	3	0	0	1
1994	4	3	0	1
1994	5	3	0	1
1994	6	4	0	1
1994	7	0	0	1
1994	8	3	0	1
1994	9	2	0	1
1995	1	0	0	1
1995	10	0	0	1
1995	11	0	0	1
1995	12	0	0	1
1995	13	1	0	1
1995	14	1	0	1
1995	15	3	0	1
1995	2	2	0	1
1995	3	0	0	1
1995	4	1	0	1
1995	5	0	0	1
1995	6	1	0	1
1995	7	2	0	1
1995	8	0	0	1
1995	9	5	0	1
1996	1	2	0	1
1996	10	4	0	1
1996	11	1	0	1
1996	12	5	0	1
1996	13	1	0	1
1996	14	3	0	1
1996	15	2	0	1
1996	2	1	0	1
1996	3	1	0	1
1996	4	1	0	1
1996	5	1	0	1
1996	6	3	0	1
1996	7	0	0	1
1996	8	0	0	1
1996	9	7	0	1
1997	1	1	0	1
1997	10	2	0	1
1997	11	2	0	1
1997	12	0	0	1
1997	13	3	0	1
1997	14	0	0	1
1997	15	1	0	1
1997	2	1	0	1
1997	3	2	0	1
1997	4	1	0	1
1997	5	0	0	1
1997	6	2	0	1
1997	7	1	0	1
1997	8	0	0	1
1997	9	7	0	1
1998	1	2	0	1
1998	10	1	0	1
1998	11	2	0	1
1998	12	3	0	1
1998	13	3	0	1
1998	14	1	0	1
1998	15	0	0	1
1998	2	3	0	1
1998	3	0	0	1
1998	4	0	0	1
1998	5	1	0	1
1998	6	2	0	1
1998	7	0	0	1
1998	8	0	0	1
1998	9	4	0	1
1999	1	0	0	1
1999	10	4	0	1
1999	11	3	0	1
1999	12	6	0	1
1999	13	3	0	1
1999	14	1	0	1
1999	15	6	0	1
1999	2	1	0	1
1999	3	4	0	1
1999	4	1	0	1
1999	5	4	0	1
1999	6	5	0	1
1999	7	4	0	1
1999	8	2	0	1
1999	9	5	0	1
2006	1	0	1	1
2006	10	5	1	1
2006	11	2	1	1
2006	12	3	1	1
2006	13	2	1	1
2006	14	0	1	1
2006	15	2	1	1
2006	2	0	1	1
2006	3	2	1	1
2006	4	1	1	1
2006	5	2	1	1
2006	6	4	1	1
2006	7	3	1	1
2006	8	0	1	1
2006	9	10	1	1
2007	1	5	1	1
2007	10	9	1	1
2007	11	5	1	1
2007	12	7	1	1
2007	13	4	1	1
2007	14	3	1	1
2007	15	2	1	1
2007	2	1	1	1
2007	3	2	1	1
2007	4	5	1	1
2007	5	1	1	1
2007	6	3	1	1
2007	7	2	1	1
2007	8	2	1	1
2007	9	13	1	1
2008	1	3	1	1
2008	10	3	1	1
2008	11	5	1	1
2008	12	0	1	1
2008	13	1	1	1
2008	14	2	1	1
2008	15	0	1	1
2008	2	2	1	1
2008	3	2	1	1
2008	4	1	1	1
2008	5	1	1	1
2008	6	4	1	1
2008	7	7	1	1
2008	8	6	1	1
2008	9	9	1	1
2009	1	1	1	1
2009	10	3	1	1
2009	11	2	1	1
2009	12	0	1	1
2009	13	1	1	1
2009	14	3	1	1
2009	15	1	1	1
2009	2	3	1	1
2009	3	3	1	1
2009	4	0	1	1
2009	5	1	1	1
2009	6	1	1	1
2009	7	0	1	1
2009	8	3	1	1
2009	9	9	1	1
2010	1	4	1	1
2010	10	2	1	1
2010	11	2	1	1
2010	12	5	1	1
2010	13	0	1	1
2010	14	5	1	1
2010	15	7	1	1
2010	2	0	1	1
2010	3	2	1	1
2010	4	5	1	1
2010	5	0	1	1
2010	6	2	1	1
2010	7	4	1	1
2010	8	4	1	1
2010	9	11	1	1
2011	1	5	1	1
2011	10	4	1	1
2011	11	4	1	1
2011	12	5	1	1
2011	13	4	1	1
2011	14	2	1	1
2011	15	1	1	1
2011	2	3	1	1
2011	3	2	1	1
2011	4	6	1	1
2011	5	1	1	1
2011	6	1	1	1
2011	7	2	1	1
2011	8	4	1	1
2011	9	5	1	1
2012	1	5	1	1
2012	10	1	1	1
2012	11	6	1	1
2012	12	3	1	1
2012	13	0	1	1
2012	14	2	1	1
2012	15	3	1	1
2012	2	3	1	1
2012	3	0	1	1
2012	4	5	1	1
2012	5	1	1	1
2012	6	1	1	1
2012	7	5	1	1
2012	8	4	1	1
2012	9	10	1	1
2013	1	1	1	1
2013	10	2	1	1
2013	11	5	1	1
2013	12	3	1	1
2013	13	1	1	1
2013	14	1	1	1
2013	15	1	1	1
2013	2	0	1	1
2013	3	2	1	1
2013	4	8	1	1
2013	5	1	1	1
2013	6	0	1	1
2013	7	1	1	1
2013	8	5	1	1
2013	9	12	1	1
2014	1	1	1	1
2014	10	3	1	1
2014	11	3	1	1
2014	12	1	1	1
2014	13	1	1	1
2014	14	4	1	1
2014	15	0	1	1
2014	2	2	1	1
2014	3	2	1	1
2014	4	0	1	1
2014	5	2	1	1
2014	6	3	1	1
2014	7	1	1	1
2014	8	3	1	1
2014	9	6	1	1

## Sheet: KabetogamaPikeCatch
YEAR	SAMP_STA_FULL_NAME	Total	BA	CI
1990	1	5	0	1
1990	10	0	0	1
1990	11	0	0	1
1990	12	0	0	1
1990	13	0	0	1
1990	14	0	0	1
1990	15	0	0	1
1990	16	0	0	1
1990	17	0	0	1
1990	18	0	0	1
1990	19	0	0	1
1990	2	3	0	1
1990	20	0	0	1
1990	3	6	0	1
1990	4	4	0	1
1990	5	5	0	1
1990	6	0	0	1
1990	7	0	0	1
1990	8	0	0	1
1990	9	0	0	1
1991	1	15	0	1
1991	10	1	0	1
1991	11	0	0	1
1991	12	2	0	1
1991	13	2	0	1
1991	14	1	0	1
1991	15	0	0	1
1991	16	1	0	1
1991	17	0	0	1
1991	18	0	0	1
1991	19	1	0	1
1991	2	1	0	1
1991	20	2	0	1
1991	3	3	0	1
1991	4	1	0	1
1991	5	1	0	1
1991	6	1	0	1
1991	7	0	0	1
1991	8	0	0	1
1991	9	10	0	1
1992	1	2	0	1
1992	10	3	0	1
1992	11	1	0	1
1992	12	1	0	1
1992	13	0	0	1
1992	14	1	0	1
1992	15	2	0	1
1992	16	0	0	1
1992	17	4	0	1
1992	18	1	0	1
1992	19	4	0	1
1992	2	2	0	1
1992	20	1	0	1
1992	3	1	0	1
1992	4	4	0	1
1992	5	4	0	1
1992	6	4	0	1
1992	7	1	0	1
1992	8	2	0	1
1992	9	0	0	1
1993	1	5	0	1
1993	10	1	0	1
1993	11	1	0	1
1993	12	1	0	1
1993	13	2	0	1
1993	14	2	0	1
1993	15	0	0	1
1993	16	1	0	1
1993	17	14	0	1
1993	18	1	0	1
1993	19	5	0	1
1993	2	1	0	1
1993	20	4	0	1
1993	3	0	0	1
1993	4	2	0	1
1993	5	3	0	1
1993	6	0	0	1
1993	7	2	0	1
1993	8	2	0	1
1993	9	15	0	1
1994	1	2	0	1
1994	10	3	0	1
1994	11	2	0	1
1994	12	0	0	1
1994	13	1	0	1
1994	14	1	0	1
1994	15	2	0	1
1994	16	2	0	1
1994	17	1	0	1
1994	18	2	0	1
1994	19	3	0	1
1994	2	1	0	1
1994	20	3	0	1
1994	3	2	0	1
1994	4	0	0	1
1994	5	1	0	1
1994	6	0	0	1
1994	7	0	0	1
1994	8	1	0	1
1994	9	12	0	1
1995	1	11	0	1
1995	10	2	0	1
1995	11	0	0	1
1995	12	0	0	1
1995	13	0	0	1
1995	14	4	0	1
1995	15	2	0	1
1995	16	2	0	1
1995	17	2	0	1
1995	18	1	0	1
1995	19	28	0	1
1995	2	0	0	1
1995	20	4	0	1
1995	3	1	0	1
1995	4	1	0	1
1995	5	2	0	1
1995	6	3	0	1
1995	7	1	0	1
1995	8	1	0	1
1995	9	7	0	1
1996	1	8	0	1
1996	10	2	0	1
1996	11	0	0	1
1996	12	0	0	1
1996	13	1	0	1
1996	14	0	0	1
1996	15	1	0	1
1996	16	0	0	1
1996	17	1	0	1
1996	18	1	0	1
1996	19	9	0	1
1996	2	6	0	1
1996	20	4	0	1
1996	3	5	0	1
1996	4	3	0	1
1996	5	1	0	1
1996	6	0	0	1
1996	7	1	0	1
1996	8	3	0	1
1996	9	11	0	1
1997	1	2	0	1
1997	10	3	0	1
1997	11	0	0	1
1997	12	1	0	1
1997	13	2	0	1
1997	14	1	0	1
1997	15	1	0	1
1997	16	1	0	1
1997	17	1	0	1
1997	18	1	0	1
1997	19	2	0	1
1997	2	1	0	1
1997	20	0	0	1
1997	3	1	0	1
1997	4	1	0	1
1997	5	2	0	1
1997	6	0	0	1
1997	7	3	0	1
1997	8	1	0	1
1997	9	5	0	1
1998	1	8	0	1
1998	10	5	0	1
1998	11	1	0	1
1998	12	1	0	1
1998	13	2	0	1
1998	14	0	0	1
1998	15	1	0	1
1998	16	0	0	1
1998	17	1	0	1
1998	18	0	0	1
1998	19	2	0	1
1998	2	1	0	1
1998	20	0	0	1
1998	3	1	0	1
1998	4	4	0	1
1998	5	0	0	1
1998	6	0	0	1
1998	7	4	0	1
1998	8	0	0	1
1998	9	21	0	1
1999	1	4	0	1
1999	10	0	0	1
1999	11	0	0	1
1999	12	1	0	1
1999	13	3	0	1
1999	14	2	0	1
1999	15	2	0	1
1999	16	0	0	1
1999	17	1	0	1
1999	18	0	0	1
1999	19	6	0	1
1999	2	0	0	1
1999	20	1	0	1
1999	3	2	0	1
1999	4	1	0	1
1999	5	2	0	1
1999	6	4	0	1
1999	7	0	0	1
1999	8	1	0	1
1999	9	12	0	1
2006	1	11	1	1
2006	10	1	1	1
2006	11	1	1	1
2006	12	1	1	1
2006	13	2	1	1
2006	14	0	1	1
2006	15	1	1	1
2006	16	2	1	1
2006	17	0	1	1
2006	18	1	1	1
2006	19	1	1	1
2006	2	1	1	1
2006	20	1	1	1
2006	3	3	1	1
2006	4	3	1	1
2006	5	2	1	1
2006	6	1	1	1
2006	7	1	1	1
2006	8	0	1	1
2006	9	5	1	1
2007	1	8	1	1
2007	10	4	1	1
2007	11	1	1	1
2007	12	1	1	1
2007	13	0	1	1
2007	14	2	1	1
2007	15	1	1	1
2007	16	2	1	1
2007	17	1	1	1
2007	18	2	1	1
2007	19	4	1	1
2007	2	2	1	1
2007	20	3	1	1
2007	3	15	1	1
2007	4	6	1	1
2007	5	2	1	1
2007	6	2	1	1
2007	7	1	1	1
2007	8	0	1	1
2007	9	7	1	1
2008	1	5	1	1
2008	10	0	1	1
2008	11	2	1	1
2008	12	1	1	1
2008	13	2	1	1
2008	14	0	1	1
2008	15	1	1	1
2008	16	2	1	1
2008	17	0	1	1
2008	18	2	1	1
2008	19	2	1	1
2008	2	2	1	1
2008	20	3	1	1
2008	3	3	1	1
2008	4	1	1	1
2008	5	4	1	1
2008	6	1	1	1
2008	7	1	1	1
2008	8	1	1	1
2008	9	1	1	1
2009	1	0	1	1
2009	10	0	1	1
2009	11	4	1	1
2009	12	1	1	1
2009	13	4	1	1
2009	14	4	1	1
2009	15	2	1	1
2009	16	0	1	1
2009	17	3	1	1
2009	18	2	1	1
2009	19	0	1	1
2009	2	1	1	1
2009	20	2	1	1
2009	3	1	1	1
2009	4	7	1	1
2009	5	1	1	1
2009	6	1	1	1
2009	7	0	1	1
2009	8	2	1	1
2009	9	1	1	1
2010	1	0	1	1
2010	10	0	1	1
2010	11	0	1	1
2010	12	0	1	1
2010	13	0	1	1
2010	14	0	1	1
2010	15	0	1	1
2010	16	0	1	1
2010	17	0	1	1
2010	18	0	1	1
2010	19	0	1	1
2010	2	0	1	1
2010	20	0	1	1
2010	3	0	1	1
2010	4	0	1	1
2010	5	0	1	1
2010	6	0	1	1
2010	7	0	1	1
2010	8	0	1	1
2010	9	0	1	1
2011	1	0	1	1
2011	10	0	1	1
2011	11	0	1	1
2011	12	0	1	1
2011	13	0	1	1
2011	14	0	1	1
2011	15	0	1	1
2011	16	0	1	1
2011	17	0	1	1
2011	18	0	1	1
2011	19	0	1	1
2011	2	0	1	1
2011	20	0	1	1
2011	3	0	1	1
2011	4	0	1	1
2011	5	0	1	1
2011	6	0	1	1
2011	7	0	1	1
2011	8	0	1	1
2011	9	0	1	1
2012	1	0	1	1
2012	10	0	1	1
2012	11	0	1	1
2012	12	0	1	1
2012	13	0	1	1
2012	14	0	1	1
2012	15	0	1	1
2012	16	0	1	1
2012	17	0	1	1
2012	18	0	1	1
2012	19	0	1	1
2012	2	0	1	1
2012	20	0	1	1
2012	3	0	1	1
2012	4	0	1	1
2012	5	0	1	1
2012	6	0	1	1
2012	7	0	1	1
2012	8	0	1	1
2012	9	0	1	1
2013	1	0	1	1
2013	10	0	1	1
2013	11	0	1	1
2013	12	0	1	1
2013	13	0	1	1
2013	14	0	1	1
2013	15	0	1	1
2013	16	0	1	1
2013	17	0	1	1
2013	18	0	1	1
2013	19	0	1	1
2013	2	0	1	1
2013	20	0	1	1
2013	3	0	1	1
2013	4	0	1	1
2013	5	0	1	1
2013	6	0	1	1
2013	7	0	1	1
2013	8	0	1	1
2013	9	0	1	1
2014	1	0	1	1
2014	10	0	1	1
2014	11	0	1	1
2014	12	0	1	1
2014	13	0	1	1
2014	14	0	1	1
2014	15	0	1	1
2014	16	0	1	1
2014	17	0	1	1
2014	18	0	1	1
2014	19	0	1	1
2014	2	0	1	1
2014	20	0	1	1
2014	3	0	1	1
2014	4	0	1	1
2014	5	0	1	1
2014	6	0	1	1
2014	7	0	1	1
2014	8	0	1	1
2014	9	0	1	1

## Sheet: RainyPikeCatch
YEAR	SAMP_STA_FULL_NAME	Total	BA	CI
1990	GN-1	5	0	1
1990	GN-10	0	0	1
1990	GN-11	1	0	1
1990	GN-12	2	0	1
1990	GN-13	1	0	1
1990	GN-14	0	0	1
1990	GN-15	4	0	1
1990	GN-16	0	0	1
1990	GN-17	1	0	1
1990	GN-18	3	0	1
1990	GN-19	6	0	1
1990	GN-2	2	0	1
1990	GN-20	3	0	1
1990	GN-21	0	0	1
1990	GN-22	0	0	1
1990	GN-23	0	0	1
1990	GN-24	0	0	1
1990	GN-3	5	0	1
1990	GN-4	7	0	1
1990	GN-5	1	0	1
1990	GN-6	1	0	1
1990	GN-7	2	0	1
1990	GN-8	5	0	1
1990	GN-9	2	0	1
1991	GN-1	4	0	1
1991	GN-10	1	0	1
1991	GN-11	0	0	1
1991	GN-12	2	0	1
1991	GN-13	0	0	1
1991	GN-14	1	0	1
1991	GN-15	2	0	1
1991	GN-16	0	0	1
1991	GN-17	0	0	1
1991	GN-18	3	0	1
1991	GN-19	1	0	1
1991	GN-2	1	0	1
1991	GN-20	0	0	1
1991	GN-21	0	0	1
1991	GN-22	0	0	1
1991	GN-23	0	0	1
1991	GN-24	0	0	1
1991	GN-3	2	0	1
1991	GN-4	1	0	1
1991	GN-5	0	0	1
1991	GN-6	0	0	1
1991	GN-7	3	0	1
1991	GN-8	2	0	1
1991	GN-9	2	0	1
1992	GN-1	9	0	1
1992	GN-10	0	0	1
1992	GN-11	1	0	1
1992	GN-12	4	0	1
1992	GN-13	0	0	1
1992	GN-14	2	0	1
1992	GN-15	3	0	1
1992	GN-16	2	0	1
1992	GN-17	2	0	1
1992	GN-18	0	0	1
1992	GN-19	1	0	1
1992	GN-2	3	0	1
1992	GN-20	1	0	1
1992	GN-21	0	0	1
1992	GN-22	0	0	1
1992	GN-23	0	0	1
1992	GN-24	0	0	1
1992	GN-3	5	0	1
1992	GN-4	3	0	1
1992	GN-5	2	0	1
1992	GN-6	2	0	1
1992	GN-7	4	0	1
1992	GN-8	1	0	1
1992	GN-9	0	0	1
1993	GN-1	5	0	1
1993	GN-10	0	0	1
1993	GN-11	1	0	1
1993	GN-12	1	0	1
1993	GN-13	3	0	1
1993	GN-14	0	0	1
1993	GN-15	0	0	1
1993	GN-16	1	0	1
1993	GN-17	0	0	1
1993	GN-18	0	0	1
1993	GN-19	1	0	1
1993	GN-2	5	0	1
1993	GN-20	0	0	1
1993	GN-21	0	0	1
1993	GN-22	0	0	1
1993	GN-23	0	0	1
1993	GN-24	0	0	1
1993	GN-3	5	0	1
1993	GN-4	1	0	1
1993	GN-5	1	0	1
1993	GN-6	0	0	1
1993	GN-7	1	0	1
1993	GN-8	0	0	1
1993	GN-9	1	0	1
1994	GN-1	3	0	1
1994	GN-10	0	0	1
1994	GN-11	0	0	1
1994	GN-12	1	0	1
1994	GN-13	0	0	1
1994	GN-14	0	0	1
1994	GN-15	0	0	1
1994	GN-16	1	0	1
1994	GN-17	1	0	1
1994	GN-18	0	0	1
1994	GN-19	2	0	1
1994	GN-2	8	0	1
1994	GN-20	0	0	1
1994	GN-21	0	0	1
1994	GN-22	0	0	1
1994	GN-23	0	0	1
1994	GN-24	0	0	1
1994	GN-3	1	0	1
1994	GN-4	1	0	1
1994	GN-5	0	0	1
1994	GN-6	1	0	1
1994	GN-7	0	0	1
1994	GN-8	1	0	1
1994	GN-9	0	0	1
1995	GN-1	4	0	1
1995	GN-10	0	0	1
1995	GN-11	1	0	1
1995	GN-12	2	0	1
1995	GN-13	2	0	1
1995	GN-14	4	0	1
1995	GN-15	2	0	1
1995	GN-16	1	0	1
1995	GN-17	2	0	1
1995	GN-18	1	0	1
1995	GN-19	3	0	1
1995	GN-2	8	0	1
1995	GN-20	0	0	1
1995	GN-21	0	0	1
1995	GN-22	0	0	1
1995	GN-23	0	0	1
1995	GN-24	0	0	1
1995	GN-3	1	0	1
1995	GN-4	1	0	1
1995	GN-5	3	0	1
1995	GN-6	0	0	1
1995	GN-7	1	0	1
1995	GN-8	1	0	1
1995	GN-9	0	0	1
1996	GN-1	13	0	1
1996	GN-10	2	0	1
1996	GN-11	2	0	1
1996	GN-12	2	0	1
1996	GN-13	1	0	1
1996	GN-14	0	0	1
1996	GN-15	0	0	1
1996	GN-16	4	0	1
1996	GN-17	1	0	1
1996	GN-18	0	0	1
1996	GN-19	1	0	1
1996	GN-2	1	0	1
1996	GN-20	4	0	1
1996	GN-21	0	0	1
1996	GN-22	0	0	1
1996	GN-23	0	0	1
1996	GN-24	0	0	1
1996	GN-3	2	0	1
1996	GN-4	8	0	1
1996	GN-5	0	0	1
1996	GN-6	0	0	1
1996	GN-7	1	0	1
1996	GN-8	3	0	1
1996	GN-9	1	0	1
1997	GN-1	6	0	1
1997	GN-10	0	0	1
1997	GN-11	0	0	1
1997	GN-12	0	0	1
1997	GN-13	0	0	1
1997	GN-14	1	0	1
1997	GN-15	4	0	1
1997	GN-16	4	0	1
1997	GN-17	2	0	1
1997	GN-18	0	0	1
1997	GN-19	1	0	1
1997	GN-2	3	0	1
1997	GN-20	0	0	1
1997	GN-21	0	0	1
1997	GN-22	0	0	1
1997	GN-23	0	0	1
1997	GN-24	0	0	1
1997	GN-3	0	0	1
1997	GN-4	0	0	1
1997	GN-5	0	0	1
1997	GN-6	0	0	1
1997	GN-7	2	0	1
1997	GN-8	1	0	1
1997	GN-9	5	0	1
1998	GN-1	8	0	1
1998	GN-10	1	0	1
1998	GN-11	0	0	1
1998	GN-12	1	0	1
1998	GN-13	0	0	1
1998	GN-14	3	0	1
1998	GN-15	0	0	1
1998	GN-16	2	0	1
1998	GN-17	1	0	1
1998	GN-18	0	0	1
1998	GN-19	0	0	1
1998	GN-2	10	0	1
1998	GN-20	0	0	1
1998	GN-21	0	0	1
1998	GN-22	2	0	1
1998	GN-23	2	0	1
1998	GN-24	1	0	1
1998	GN-3	3	0	1
1998	GN-4	4	0	1
1998	GN-5	3	0	1
1998	GN-6	1	0	1
1998	GN-7	0	0	1
1998	GN-8	0	0	1
1998	GN-9	3	0	1
1999	GN-1	6	0	1
1999	GN-10	0	0	1
1999	GN-11	1	0	1
1999	GN-12	2	0	1
1999	GN-13	1	0	1
1999	GN-14	2	0	1
1999	GN-15	2	0	1
1999	GN-16	2	0	1
1999	GN-17	1	0	1
1999	GN-18	1	0	1
1999	GN-19	3	0	1
1999	GN-2	10	0	1
1999	GN-20	1	0	1
1999	GN-21	1	0	1
1999	GN-22	3	0	1
1999	GN-23	1	0	1
1999	GN-24	3	0	1
1999	GN-3	7	0	1
1999	GN-4	11	0	1
1999	GN-5	1	0	1
1999	GN-6	0	0	1
1999	GN-7	1	0	1
1999	GN-8	1	0	1
1999	GN-9	1	0	1
2006	GN-1	3	1	1
2006	GN-10	0	1	1
2006	GN-11	1	1	1
2006	GN-12	1	1	1
2006	GN-13	4	1	1
2006	GN-14	0	1	1
2006	GN-15	1	1	1
2006	GN-16	0	1	1
2006	GN-17	0	1	1
2006	GN-18	1	1	1
2006	GN-19	7	1	1
2006	GN-2	7	1	1
2006	GN-20	1	1	1
2006	GN-21	2	1	1
2006	GN-22	1	1	1
2006	GN-23	1	1	1
2006	GN-24	1	1	1
2006	GN-3	3	1	1
2006	GN-4	5	1	1
2006	GN-5	1	1	1
2006	GN-6	1	1	1
2006	GN-7	1	1	1
2006	GN-8	3	1	1
2006	GN-9	1	1	1
2007	GN-1	12	1	1
2007	GN-10	4	1	1
2007	GN-11	2	1	1
2007	GN-12	4	1	1
2007	GN-13	0	1	1
2007	GN-14	0	1	1
2007	GN-15	2	1	1
2007	GN-16	3	1	1
2007	GN-17	1	1	1
2007	GN-18	1	1	1
2007	GN-19	0	1	1
2007	GN-2	12	1	1
2007	GN-20	1	1	1
2007	GN-21	1	1	1
2007	GN-22	3	1	1
2007	GN-23	0	1	1
2007	GN-24	1	1	1
2007	GN-3	7	1	1
2007	GN-4	8	1	1
2007	GN-5	6	1	1
2007	GN-6	0	1	1
2007	GN-7	0	1	1
2007	GN-8	2	1	1
2007	GN-9	5	1	1
2008	GN-1	1	1	1
2008	GN-10	0	1	1
2008	GN-11	1	1	1
2008	GN-12	3	1	1
2008	GN-13	0	1	1
2008	GN-14	1	1	1
2008	GN-15	1	1	1
2008	GN-16	0	1	1
2008	GN-17	2	1	1
2008	GN-18	1	1	1
2008	GN-19	3	1	1
2008	GN-2	2	1	1
2008	GN-20	2	1	1
2008	GN-21	0	1	1
2008	GN-22	1	1	1
2008	GN-23	4	1	1
2008	GN-24	3	1	1
2008	GN-3	5	1	1
2008	GN-4	9	1	1
2008	GN-5	3	1	1
2008	GN-6	0	1	1
2008	GN-7	0	1	1
2008	GN-8	2	1	1
2008	GN-9	2	1	1
2009	GN-1	5	1	1
2009	GN-10	1	1	1
2009	GN-11	0	1	1
2009	GN-12	1	1	1
2009	GN-13	0	1	1
2009	GN-14	1	1	1
2009	GN-15	2	1	1
2009	GN-16	0	1	1
2009	GN-17	0	1	1
2009	GN-18	2	1	1
2009	GN-19	0	1	1
2009	GN-2	4	1	1
2009	GN-20	1	1	1
2009	GN-21	4	1	1
2009	GN-22	3	1	1
2009	GN-23	2	1	1
2009	GN-24	0	1	1
2009	GN-3	2	1	1
2009	GN-4	2	1	1
2009	GN-5	1	1	1
2009	GN-6	0	1	1
2009	GN-7	3	1	1
2009	GN-8	0	1	1
2009	GN-9	2	1	1
2010	GN-1	8	1	1
2010	GN-10	1	1	1
2010	GN-11	1	1	1
2010	GN-12	3	1	1
2010	GN-13	1	1	1
2010	GN-14	1	1	1
2010	GN-15	0	1	1
2010	GN-16	2	1	1
2010	GN-17	0	1	1
2010	GN-18	0	1	1
2010	GN-19	0	1	1
2010	GN-2	4	1	1
2010	GN-20	0	1	1
2010	GN-21	2	1	1
2010	GN-22	2	1	1
2010	GN-23	2	1	1
2010	GN-24	1	1	1
2010	GN-3	5	1	1
2010	GN-4	2	1	1
2010	GN-5	2	1	1
2010	GN-6	0	1	1
2010	GN-7	1	1	1
2010	GN-8	2	1	1
2010	GN-9	3	1	1
2011	GN-1	13	1	1
2011	GN-10	0	1	1
2011	GN-11	2	1	1
2011	GN-12	5	1	1
2011	GN-13	1	1	1
2011	GN-14	0	1	1
2011	GN-15	0	1	1
2011	GN-16	2	1	1
2011	GN-17	0	1	1
2011	GN-18	1	1	1
2011	GN-19	1	1	1
2011	GN-2	5	1	1
2011	GN-20	1	1	1
2011	GN-21	1	1	1
2011	GN-22	1	1	1
2011	GN-23	2	1	1
2011	GN-24	0	1	1
2011	GN-3	6	1	1
2011	GN-4	2	1	1
2011	GN-5	0	1	1
2011	GN-6	0	1	1
2011	GN-7	2	1	1
2011	GN-8	1	1	1
2011	GN-9	0	1	1
2012	GN-1	0	1	1
2012	GN-10	2	1	1
2012	GN-11	1	1	1
2012	GN-12	1	1	1
2012	GN-13	1	1	1
2012	GN-14	2	1	1
2012	GN-15	4	1	1
2012	GN-16	2	1	1
2012	GN-17	3	1	1
2012	GN-18	1	1	1
2012	GN-19	0	1	1
2012	GN-2	5	1	1
2012	GN-20	1	1	1
2012	GN-21	1	1	1
2012	GN-22	0	1	1
2012	GN-23	1	1	1
2012	GN-24	1	1	1
2012	GN-3	2	1	1
2012	GN-4	5	1	1
2012	GN-5	2	1	1
2012	GN-6	0	1	1
2012	GN-7	0	1	1
2012	GN-8	0	1	1
2012	GN-9	2	1	1
2013	GN-1	7	1	1
2013	GN-10	3	1	1
2013	GN-11	0	1	1
2013	GN-12	2	1	1
2013	GN-13	2	1	1
2013	GN-14	1	1	1
2013	GN-15	1	1	1
2013	GN-16	3	1	1
2013	GN-17	0	1	1
2013	GN-18	2	1	1
2013	GN-19	2	1	1
2013	GN-2	6	1	1
2013	GN-20	2	1	1
2013	GN-21	1	1	1
2013	GN-22	3	1	1
2013	GN-23	1	1	1
2013	GN-24	1	1	1
2013	GN-3	4	1	1
2013	GN-4	3	1	1
2013	GN-5	0	1	1
2013	GN-6	1	1	1
2013	GN-7	0	1	1
2013	GN-8	0	1	1
2013	GN-9	3	1	1
2014	GN-1	5	1	1
2014	GN-10	0	1	1
2014	GN-11	1	1	1
2014	GN-12	3	1	1
2014	GN-13	1	1	1
2014	GN-14	3	1	1
2014	GN-15	0	1	1
2014	GN-16	1	1	1
2014	GN-17	1	1	1
2014	GN-18	0	1	1
2014	GN-19	5	1	1
2014	GN-2	5	1	1
2014	GN-20	2	1	1
2014	GN-21	2	1	1
2014	GN-22	0	1	1
2014	GN-23	3	1	1
2014	GN-24	0	1	1
2014	GN-3	7	1	1
2014	GN-4	7	1	1
2014	GN-5	1	1	1
2014	GN-6	0	1	1
2014	GN-7	0	1	1
2014	GN-8	3	1	1
2014	GN-9	3	1	1

[truncated: 6 more sheets: RainyPerchCatch, SandPointPerchCatch, KabetogamaPerchCatch, RainyWalleyeCatch, SandPointWalleyeCatch, KabetogamaWalleyeCatch]
